# Supplementary material for: Ecological niche overlap in the Arctic vegetation influenced by seabirds
Source: Sci Rep. 2023 Mar 16;13:4405. doi: 10.1038/s41598-023-30809-3 (PMC10020437; doi:10.1038/s41598-023-30809-3)
Supplement: Supplementary file 1 — Supplementary Table S1. [file 41598_2023_30809_MOESM1_ESM.xlsx]

## Sheet: Supplementary Table S1a
Ecological niche overlap in the Arctic vegetation influenced by seabirds
Adrian Zwolicki1*, https://orcid.org/0000-0003-2710-681X
Katarzyna Zmudczyńska-Skarbek1, https://orcid.org/0000-0003-2276-4565
Agata Weydmann-Zwolicka2, https://orcid.org/0000-0002-6655-6613
Lech Stempniewicz1, https://orcid.org/0000-0001-9405-7320
1 University of Gdańsk, Dept. of Vertebrate Ecology and Zoology, Wita Stwosza 59, 80-308 Gdańsk, Poland
2 University of Gdańsk, Faculty of Oceanography and Geography, Piłsudskiego 46, 81-378 Gdynia, Poland
*Corresponding author:
E-mail: adrian.zwolicki@ug.edu.pl,
Supplementary Table S1a. Matrix of the niche overlap values between pairs of 18 plant species disaggregated into 40 pseudo-species calculated jointly for all studied niche axis.
	Arabalpi_cl1s	Ceraarct_cl1s	Ceraarct_cl2s	Ceraarct_cl3s	Ceraarct_cl4s	Ceraarct_cl5s	Cochgroe_cl1s	Cochgroe_cl2s	Cochgroe_cl3s	Descalpi_cl1s	Drabsp._cl1s	Equibore_cl1s	Luzuconf_cl1s	Luzuconf_cl2s	Luzuconf_cl3s	Oxyrdigy_cl1s	Oxyrdigy_cl2s	Oxyrdigy_cl3s	Oxyrdigy_cl4s	Poaalpi_cl1s	Poaalpi_cl2s	Poaalpi_cl3s	Poaalpi_cl4s	Poaalpi_cl5s	Polyvivi_cl1s	Polyvivi_cl2s	Ranupygm_cl1s	Ranusulp_cl1s	Salipola_cl1s	Salipola_cl2s	Salipola_cl3s	Salipola_cl4s	Salipola_cl5s	Saxicaes_cl1s	Saxicern_cl1s	Saxiniva_cl1s	Saxioppo_cl1s	Saxioppo_cl2s	Saxioppo_cl3s	Trisspic_cl1s
Arabalpi_cl1s	1	0.71006	0.663517	0.6268	0.587373	0.604662	0.546944	0.60521	0.588323	0.383274	0.583706	0.447402	0.711476	0.648832	0.669547	0.832108	0.785606	0.765633	0.803487	0.744074	0.753977	0.737248	0.707263	0.742227	0.607284	0.640548	0.800125	0.761557	0.617231	0.58872	0.59639	0.587394	0.605137	0.624779	0.68354	0.791875	0.462083	0.386673	0.343518	0.768315
Ceraarct_cl1s	0.71006	1	0.86872	0.798035	0.771018	0.763276	0.775314	0.762103	0.56083	0.607859	0.735218	0.569277	0.679371	0.605534	0.587065	0.803981	0.813852	0.822171	0.716531	0.930921	0.88698	0.833315	0.818759	0.750117	0.723681	0.734877	0.680354	0.610429	0.794099	0.77041	0.775986	0.74403	0.769852	0.823153	0.848895	0.669572	0.672655	0.510887	0.459665	0.710536
Ceraarct_cl2s	0.663517	0.86872	1	0.908001	0.881283	0.870974	0.843164	0.861296	0.612155	0.582025	0.632227	0.473834	0.586113	0.513114	0.501958	0.746739	0.825231	0.838549	0.73434	0.87326	0.885005	0.876452	0.886369	0.799089	0.622031	0.692164	0.665474	0.587854	0.688609	0.664137	0.667224	0.635919	0.664846	0.713976	0.735425	0.58605	0.570236	0.415149	0.363896	0.648016
Ceraarct_cl3s	0.6268	0.798035	0.908001	1	0.938337	0.919943	0.843515	0.876859	0.635868	0.566566	0.584395	0.473389	0.554205	0.478168	0.465964	0.719452	0.796841	0.80498	0.71585	0.821405	0.85052	0.865571	0.888938	0.80027	0.610344	0.663859	0.636541	0.568835	0.628864	0.604361	0.605838	0.581856	0.602983	0.657646	0.690267	0.558147	0.521177	0.406585	0.353954	0.624015
Ceraarct_cl4s	0.587373	0.771018	0.881283	0.938337	1	0.939841	0.87605	0.901229	0.614565	0.589609	0.566275	0.456559	0.531585	0.458566	0.443903	0.668176	0.75485	0.770026	0.688004	0.794336	0.808752	0.814745	0.840917	0.75132	0.588369	0.669048	0.590321	0.521798	0.627865	0.603257	0.603721	0.579313	0.602579	0.645077	0.659362	0.517704	0.517128	0.396408	0.344319	0.584169
Ceraarct_cl5s	0.604662	0.763276	0.870974	0.919943	0.939841	1	0.835437	0.922411	0.649904	0.550942	0.554117	0.441803	0.531932	0.456574	0.439465	0.672882	0.768228	0.77706	0.715486	0.792091	0.811035	0.82951	0.860592	0.782931	0.58073	0.675191	0.612868	0.55285	0.609982	0.584506	0.585898	0.562341	0.587215	0.630995	0.65584	0.522605	0.497587	0.379881	0.325926	0.596128
Cochgroe_cl1s	0.546944	0.775314	0.843164	0.843515	0.87605	0.835437	1	0.839526	0.552132	0.695565	0.587962	0.499088	0.52707	0.447515	0.434155	0.63261	0.705885	0.718472	0.627518	0.77075	0.761438	0.749764	0.766339	0.677459	0.608457	0.658143	0.538325	0.464007	0.662245	0.638509	0.635266	0.606731	0.63422	0.683072	0.690043	0.493721	0.596074	0.441496	0.38671	0.554427
Cochgroe_cl2s	0.60521	0.762103	0.861296	0.876859	0.901229	0.922411	0.839526	1	0.657086	0.549591	0.55018	0.420362	0.542869	0.461851	0.44707	0.661033	0.749316	0.754003	0.709768	0.790922	0.801724	0.808266	0.838656	0.775224	0.576892	0.667352	0.61591	0.554281	0.61141	0.586395	0.589932	0.564295	0.596647	0.635369	0.662673	0.531917	0.503127	0.372118	0.323239	0.603045
Cochgroe_cl3s	0.588323	0.56083	0.612155	0.635868	0.614565	0.649904	0.552132	0.657086	1	0.319673	0.400439	0.316845	0.438992	0.389724	0.367265	0.576668	0.616407	0.605767	0.641209	0.590208	0.640844	0.676794	0.684256	0.748924	0.456588	0.477461	0.623135	0.606206	0.42041	0.390952	0.39468	0.375773	0.392844	0.450716	0.502462	0.528415	0.330449	0.264277	0.201674	0.558565
Descalpi_cl1s	0.383274	0.607859	0.582025	0.566566	0.589609	0.550942	0.695565	0.549591	0.319673	1	0.58065	0.565146	0.447973	0.359705	0.364065	0.46004	0.489839	0.502096	0.412732	0.570624	0.532709	0.501368	0.505331	0.420189	0.553933	0.504633	0.353716	0.288848	0.623979	0.620365	0.611261	0.582276	0.60899	0.618937	0.6092	0.382971	0.654036	0.551954	0.476973	0.409838
Drabsp._cl1s	0.583706	0.735218	0.632227	0.584395	0.566275	0.554117	0.587962	0.55018	0.400439	0.58065	1	0.655233	0.74433	0.664816	0.659933	0.655393	0.620462	0.623002	0.535464	0.702176	0.654679	0.611442	0.592586	0.554808	0.839183	0.712421	0.548005	0.538565	0.844546	0.854443	0.861095	0.849694	0.855439	0.850348	0.769311	0.644485	0.775695	0.652546	0.586393	0.679884
Equibore_cl1s	0.447402	0.569277	0.473834	0.473389	0.456559	0.441803	0.499088	0.420362	0.316845	0.565146	0.655233	1	0.587622	0.542911	0.550409	0.52698	0.501684	0.512441	0.417705	0.550302	0.519182	0.48403	0.46743	0.432633	0.739021	0.556143	0.403306	0.400743	0.703576	0.697415	0.681827	0.663815	0.667108	0.693794	0.622352	0.519006	0.772794	0.820984	0.711123	0.5553
Luzuconf_cl1s	0.711476	0.679371	0.586113	0.554205	0.531585	0.531932	0.52707	0.542869	0.438992	0.447973	0.74433	0.587622	1	0.866169	0.857176	0.67428	0.643312	0.639706	0.585207	0.710787	0.670024	0.614317	0.584603	0.585905	0.762354	0.717666	0.685575	0.625917	0.790675	0.776726	0.781496	0.777024	0.774034	0.745425	0.720675	0.732127	0.625302	0.555859	0.532796	0.762882
Luzuconf_cl2s	0.648832	0.605534	0.513114	0.478168	0.458566	0.456574	0.447515	0.461851	0.389724	0.359705	0.664816	0.542911	0.866169	1	0.887116	0.60189	0.566355	0.565612	0.52408	0.633447	0.592954	0.538845	0.508225	0.51581	0.700023	0.657708	0.622958	0.576605	0.706039	0.695096	0.69866	0.701699	0.690985	0.676413	0.637167	0.696411	0.563508	0.499476	0.493372	0.710546
Luzuconf_cl3s	0.669547	0.587065	0.501958	0.465964	0.443903	0.439465	0.434155	0.44707	0.367265	0.364065	0.659933	0.550409	0.857176	0.887116	1	0.623453	0.563756	0.559706	0.533962	0.62113	0.584125	0.529617	0.497334	0.509161	0.687485	0.655798	0.618688	0.592498	0.700047	0.69461	0.696096	0.706805	0.685027	0.649762	0.618742	0.69632	0.571192	0.516196	0.494172	0.719364
Oxyrdigy_cl1s	0.832108	0.803981	0.746739	0.719452	0.668176	0.672882	0.63261	0.661033	0.576668	0.46004	0.655393	0.52698	0.67428	0.60189	0.623453	1	0.877832	0.864975	0.816677	0.827038	0.846055	0.826295	0.794002	0.787382	0.669779	0.657626	0.735721	0.719701	0.695334	0.669775	0.675489	0.662977	0.674665	0.7066	0.752589	0.759519	0.552585	0.462279	0.414637	0.7226
Oxyrdigy_cl2s	0.785606	0.813852	0.825231	0.796841	0.75485	0.768228	0.705885	0.749316	0.616407	0.489839	0.620462	0.501684	0.643312	0.566355	0.563756	0.877832	1	0.968016	0.857458	0.843397	0.881798	0.897076	0.87923	0.835196	0.642995	0.684471	0.75175	0.699721	0.675083	0.644487	0.647549	0.634257	0.650586	0.685178	0.721451	0.669901	0.52897	0.437034	0.38054	0.717629
Oxyrdigy_cl3s	0.765633	0.822171	0.838549	0.80498	0.770026	0.77706	0.718472	0.754003	0.605767	0.502096	0.623002	0.512441	0.639706	0.565612	0.559706	0.864975	0.968016	1	0.838788	0.843732	0.876186	0.890383	0.874016	0.824527	0.645577	0.689357	0.734702	0.671836	0.685407	0.654606	0.657277	0.644433	0.657692	0.69268	0.718798	0.656657	0.539324	0.447296	0.390754	0.706557
Oxyrdigy_cl4s	0.803487	0.716531	0.73434	0.71585	0.688004	0.715486	0.627518	0.709768	0.641209	0.412732	0.535464	0.417705	0.585207	0.52408	0.533962	0.816677	0.857458	0.838788	1	0.747646	0.788325	0.809719	0.804634	0.817943	0.567788	0.629525	0.746313	0.704537	0.587356	0.554543	0.55875	0.547491	0.558152	0.594965	0.635494	0.653184	0.447221	0.361431	0.307607	0.678972
Poaalpi_cl1s	0.744074	0.930921	0.87326	0.821405	0.794336	0.792091	0.77075	0.790922	0.590208	0.570624	0.702176	0.550302	0.710787	0.633447	0.62113	0.827038	0.843397	0.843732	0.747646	1	0.927638	0.864542	0.846347	0.780281	0.713388	0.758087	0.713893	0.637501	0.767846	0.741151	0.744576	0.72262	0.747165	0.784351	0.814139	0.694412	0.619982	0.492681	0.442677	0.739827
Poaalpi_cl2s	0.753977	0.88698	0.885005	0.85052	0.808752	0.811035	0.761438	0.801724	0.640844	0.532709	0.654679	0.519182	0.670024	0.592954	0.584125	0.846055	0.881798	0.876186	0.788325	0.927638	1	0.935041	0.909376	0.849653	0.679144	0.728301	0.742977	0.667846	0.711622	0.684804	0.686933	0.66943	0.692847	0.733823	0.765977	0.688168	0.572942	0.456926	0.402534	0.732162
Poaalpi_cl3s	0.737248	0.833315	0.876452	0.865571	0.814745	0.82951	0.749764	0.808266	0.676794	0.501368	0.611442	0.48403	0.614317	0.538845	0.529617	0.826295	0.897076	0.890383	0.809719	0.864542	0.935041	1	0.960067	0.89607	0.638908	0.693673	0.748174	0.681479	0.655359	0.629548	0.631956	0.612547	0.63589	0.687701	0.723454	0.659584	0.530427	0.416069	0.358532	0.704596
Poaalpi_cl4s	0.707263	0.818759	0.886369	0.888938	0.840917	0.860592	0.766339	0.838656	0.684256	0.505331	0.592586	0.46743	0.584603	0.508225	0.497334	0.794002	0.87923	0.874016	0.804634	0.846347	0.909376	0.960067	1	0.895713	0.621806	0.688763	0.724147	0.661556	0.636974	0.61099	0.612974	0.5922	0.615294	0.670274	0.703725	0.623408	0.518133	0.402035	0.344042	0.679549
Poaalpi_cl5s	0.742227	0.750117	0.799089	0.80027	0.75132	0.782931	0.677459	0.775224	0.748924	0.420189	0.554808	0.432633	0.585905	0.51581	0.509161	0.787382	0.835196	0.824527	0.817943	0.780281	0.849653	0.89607	0.895713	1	0.599487	0.621906	0.786578	0.739649	0.581044	0.553434	0.559	0.537349	0.559938	0.611615	0.672078	0.664485	0.467307	0.368423	0.308359	0.707268
Polyvivi_cl1s	0.607284	0.723681	0.622031	0.610344	0.588369	0.58073	0.608457	0.576892	0.456588	0.553933	0.839183	0.739021	0.762354	0.700023	0.687485	0.669779	0.642995	0.645577	0.567788	0.713388	0.679144	0.638908	0.621806	0.599487	1	0.747815	0.581965	0.582594	0.83143	0.819278	0.818856	0.808662	0.811959	0.831794	0.762703	0.6715	0.76464	0.679448	0.597662	0.735378
Polyvivi_cl2s	0.640548	0.734877	0.692164	0.663859	0.669048	0.675191	0.658143	0.667352	0.477461	0.504633	0.712421	0.556143	0.717666	0.657708	0.655798	0.657626	0.684471	0.689357	0.629525	0.758087	0.728301	0.693673	0.688763	0.621906	0.747815	1	0.642065	0.609185	0.736238	0.713562	0.71548	0.727324	0.724077	0.740754	0.695499	0.639334	0.618568	0.497199	0.437056	0.710975
Ranupygm_cl1s	0.800125	0.680354	0.665474	0.636541	0.590321	0.612868	0.538325	0.61591	0.623135	0.353716	0.548005	0.403306	0.685575	0.622958	0.618688	0.735721	0.75175	0.734702	0.746313	0.713893	0.742977	0.748174	0.724147	0.786578	0.581965	0.642065	1	0.83505	0.569293	0.5442	0.552187	0.540108	0.555277	0.59144	0.658727	0.725646	0.428536	0.340268	0.306708	0.782824
Ranusulp_cl1s	0.761557	0.610429	0.587854	0.568835	0.521798	0.55285	0.464007	0.554281	0.606206	0.288848	0.538565	0.400743	0.625917	0.576605	0.592498	0.719701	0.699721	0.671836	0.704537	0.637501	0.667846	0.681479	0.661556	0.739649	0.582594	0.609185	0.83505	1	0.534976	0.515141	0.524174	0.519758	0.533067	0.558952	0.628889	0.724177	0.405742	0.321339	0.280618	0.755047
Salipola_cl1s	0.617231	0.794099	0.688609	0.628864	0.627865	0.609982	0.662245	0.61141	0.42041	0.623979	0.844546	0.703576	0.790675	0.706039	0.700047	0.695334	0.675083	0.685407	0.587356	0.767846	0.711622	0.655359	0.636974	0.581044	0.83143	0.736238	0.569293	0.534976	1	0.959319	0.947544	0.906606	0.907941	0.896996	0.795424	0.672566	0.797721	0.657845	0.600735	0.691099
Salipola_cl2s	0.58872	0.77041	0.664137	0.604361	0.603257	0.584506	0.638509	0.586395	0.390952	0.620365	0.854443	0.697415	0.776726	0.695096	0.69461	0.669775	0.644487	0.654606	0.554543	0.741151	0.684804	0.629548	0.61099	0.553434	0.819278	0.713562	0.5442	0.515141	0.959319	1	0.982402	0.93122	0.925388	0.875579	0.773773	0.654185	0.808814	0.667709	0.620523	0.668355
Salipola_cl3s	0.59639	0.775986	0.667224	0.605838	0.603721	0.585898	0.635266	0.589932	0.39468	0.611261	0.861095	0.681827	0.781496	0.69866	0.696096	0.675489	0.647549	0.657277	0.55875	0.744576	0.686933	0.631956	0.612974	0.559	0.818856	0.71548	0.552187	0.524174	0.947544	0.982402	1	0.939968	0.93335	0.870137	0.778307	0.66102	0.796435	0.656128	0.612594	0.673805
Salipola_cl4s	0.587394	0.74403	0.635919	0.581856	0.579313	0.562341	0.606731	0.564295	0.375773	0.582276	0.849694	0.663815	0.777024	0.701699	0.706805	0.662977	0.634257	0.644433	0.547491	0.72262	0.66943	0.612547	0.5922	0.537349	0.808662	0.727324	0.540108	0.519758	0.906606	0.93122	0.939968	1	0.936585	0.829592	0.752108	0.658272	0.774599	0.653754	0.616352	0.66076
Salipola_cl5s	0.605137	0.769852	0.664846	0.602983	0.602579	0.587215	0.63422	0.596647	0.392844	0.60899	0.855439	0.667108	0.774034	0.690985	0.685027	0.674665	0.650586	0.657692	0.558152	0.747165	0.692847	0.63589	0.615294	0.559938	0.811959	0.724077	0.555277	0.533067	0.907941	0.925388	0.93335	0.936585	1	0.845835	0.777649	0.670694	0.783525	0.638567	0.592799	0.676368
Saxicaes_cl1s	0.624779	0.823153	0.713976	0.657646	0.645077	0.630995	0.683072	0.635369	0.450716	0.618937	0.850348	0.693794	0.745425	0.676413	0.649762	0.7066	0.685178	0.69268	0.594965	0.784351	0.733823	0.687701	0.670274	0.611615	0.831794	0.740754	0.59144	0.558952	0.896996	0.875579	0.870137	0.829592	0.845835	1	0.852988	0.681453	0.810803	0.630841	0.566559	0.707775
Saxicern_cl1s	0.68354	0.848895	0.735425	0.690267	0.659362	0.65584	0.690043	0.662673	0.502462	0.6092	0.769311	0.622352	0.720675	0.637167	0.618742	0.752589	0.721451	0.718798	0.635494	0.814139	0.765977	0.723454	0.703725	0.672078	0.762703	0.695499	0.658727	0.628889	0.795424	0.773773	0.778307	0.752108	0.777649	0.852988	1	0.689759	0.730069	0.563994	0.508461	0.740194
Saxiniva_cl1s	0.791875	0.669572	0.58605	0.558147	0.517704	0.522605	0.493721	0.531917	0.528415	0.382971	0.644485	0.519006	0.732127	0.696411	0.69632	0.759519	0.669901	0.656657	0.653184	0.694412	0.688168	0.659584	0.623408	0.664485	0.6715	0.639334	0.725646	0.724177	0.672566	0.654185	0.66102	0.658272	0.670694	0.681453	0.689759	1	0.53507	0.460219	0.419512	0.747026
Saxioppo_cl1s	0.462083	0.672655	0.570236	0.521177	0.517128	0.497587	0.596074	0.503127	0.330449	0.654036	0.775695	0.772794	0.625302	0.563508	0.571192	0.552585	0.52897	0.539324	0.447221	0.619982	0.572942	0.530427	0.518133	0.467307	0.76464	0.618568	0.428536	0.405742	0.797721	0.808814	0.796435	0.774599	0.783525	0.810803	0.730069	0.53507	1	0.759798	0.654584	0.556666
Saxioppo_cl2s	0.386673	0.510887	0.415149	0.406585	0.396408	0.379881	0.441496	0.372118	0.264277	0.551954	0.652546	0.820984	0.555859	0.499476	0.516196	0.462279	0.437034	0.447296	0.361431	0.492681	0.456926	0.416069	0.402035	0.368423	0.679448	0.497199	0.340268	0.321339	0.657845	0.667709	0.656128	0.653754	0.638567	0.630841	0.563994	0.460219	0.759798	1	0.810635	0.480717
Saxioppo_cl3s	0.343518	0.459665	0.363896	0.353954	0.344319	0.325926	0.38671	0.323239	0.201674	0.476973	0.586393	0.711123	0.532796	0.493372	0.494172	0.414637	0.38054	0.390754	0.307607	0.442677	0.402534	0.358532	0.344042	0.308359	0.597662	0.437056	0.306708	0.280618	0.600735	0.620523	0.612594	0.616352	0.592799	0.566559	0.508461	0.419512	0.654584	0.810635	1	0.44139
Trisspic_cl1s	0.768315	0.710536	0.648016	0.624015	0.584169	0.596128	0.554427	0.603045	0.558565	0.409838	0.679884	0.5553	0.762882	0.710546	0.719364	0.7226	0.717629	0.706557	0.678972	0.739827	0.732162	0.704596	0.679549	0.707268	0.735378	0.710975	0.782824	0.755047	0.691099	0.668355	0.673805	0.66076	0.676368	0.707775	0.740194	0.747026	0.556666	0.480717	0.44139	1

## Sheet: Supplementary S1b
Ecological niche overlap in the Arctic vegetation influenced by seabirds
Adrian Zwolicki1*, https://orcid.org/0000-0003-2710-681X
Katarzyna Zmudczyńska-Skarbek1, https://orcid.org/0000-0003-2276-4565
Agata Weydmann-Zwolicka2, https://orcid.org/0000-0002-6655-6613
Lech Stempniewicz1, https://orcid.org/0000-0001-9405-7320
1 University of Gdańsk, Dept. of Vertebrate Ecology and Zoology, Wita Stwosza 59, 80-308 Gdańsk, Poland
2 University of Gdańsk, Faculty of Oceanography and Geography, Piłsudskiego 46, 81-378 Gdynia, Poland
*Corresponding author:
E-mail: adrian.zwolicki@ug.edu.pl,
Supplementary Table S1b. Matrix of standard deviation values of niche overlap between pairs of 18 plant species disaggregated to 40 pseudo-species calculated jointly for all studied niche axis.
	Arabalpi_cl1s	Ceraarct_cl1s	Ceraarct_cl2s	Ceraarct_cl3s	Ceraarct_cl4s	Ceraarct_cl5s	Cochgroe_cl1s	Cochgroe_cl2s	Cochgroe_cl3s	Descalpi_cl1s	Drabsp._cl1s	Equibore_cl1s	Luzuconf_cl1s	Luzuconf_cl2s	Luzuconf_cl3s	Oxyrdigy_cl1s	Oxyrdigy_cl2s	Oxyrdigy_cl3s	Oxyrdigy_cl4s	Poaalpi_cl1s	Poaalpi_cl2s	Poaalpi_cl3s	Poaalpi_cl4s	Poaalpi_cl5s	Polyvivi_cl1s	Polyvivi_cl2s	Ranupygm_cl1s	Ranusulp_cl1s	Salipola_cl1s	Salipola_cl2s	Salipola_cl3s	Salipola_cl4s	Salipola_cl5s	Saxicaes_cl1s	Saxicern_cl1s	Saxiniva_cl1s	Saxioppo_cl1s	Saxioppo_cl2s	Saxioppo_cl3s	Trisspic_cl1s
Arabalpi_cl1s	0	0.0709376	0.0403026	0.0371322	0.0600049	0.0716301	0.0836681	0.111824	0.214224	0.0907401	0.118533	0.0735192	0.149999	0.0866916	0.156885	0.0292798	0.0189713	0.0264372	0.0351436	0.0936578	0.0684685	0.0407419	0.0321685	0.0557099	0.128484	0.10093	0.0599982	0.0613945	0.111356	0.124027	0.125198	0.145105	0.145957	0.0838428	0.0723164	0.152571	0.0984646	0.0813625	0.113162	0.0531388
Ceraarct_cl1s	0.0709376	0	0.0906722	0.112572	0.130266	0.145921	0.0375439	0.138972	0.123718	0.0784632	0.155022	0.0131559	0.114522	0.170016	0.162853	0.10553	0.0582798	0.0495529	0.114917	0.0158894	0.0247931	0.0574328	0.0840728	0.0849936	0.114026	0.20853	0.0896855	0.129911	0.131056	0.153584	0.153883	0.172086	0.157762	0.104966	0.0591011	0.0899472	0.13545	0.0523239	0.0603484	0.127515
Ceraarct_cl2s	0.0403026	0.0906722	0	0.030306	0.0337571	0.0661659	0.0639184	0.059956	0.0972929	0.117475	0.239491	0.108696	0.164735	0.197231	0.223677	0.105923	0.0682858	0.0724738	0.0853675	0.0646279	0.0476874	0.0187671	0.0265115	0.0293801	0.205686	0.274954	0.146227	0.15941	0.220992	0.240667	0.236371	0.260686	0.24281	0.20346	0.162281	0.124711	0.222883	0.134697	0.0350906	0.181129
Ceraarct_cl3s	0.0371322	0.112572	0.030306	0	0.0119724	0.0188098	0.0576111	0.0139462	0.0988672	0.170087	0.280128	0.167804	0.189405	0.22737	0.24707	0.120637	0.0676708	0.0668382	0.0763113	0.0869043	0.066321	0.038549	0.0280536	0.0278999	0.252048	0.284933	0.149685	0.159921	0.232007	0.248273	0.243115	0.258746	0.231673	0.240781	0.200435	0.137964	0.265575	0.179365	0.0799176	0.195335
Ceraarct_cl4s	0.0600049	0.130266	0.0337571	0.0119724	0	0.0332466	0.0609581	0.0265716	0.0878305	0.186107	0.29391	0.178599	0.207953	0.240172	0.259962	0.128145	0.0884968	0.0903776	0.0982534	0.102775	0.0705366	0.0425221	0.0311312	0.0119489	0.264759	0.326977	0.139923	0.159342	0.265992	0.280633	0.274581	0.292354	0.266887	0.26682	0.213648	0.145485	0.286472	0.193567	0.0980739	0.197775
Ceraarct_cl5s	0.0716301	0.145921	0.0661659	0.0188098	0.0332466	0	0.0718509	0.0173893	0.118297	0.199969	0.302518	0.194429	0.210302	0.237735	0.267798	0.140589	0.101423	0.0983125	0.101441	0.11804	0.0818738	0.0522732	0.0355915	0.012126	0.273805	0.323969	0.128018	0.143816	0.274674	0.28977	0.284655	0.302232	0.27658	0.269115	0.214879	0.157929	0.296743	0.20888	0.109819	0.183674
Cochgroe_cl1s	0.0836681	0.0375439	0.0639184	0.0576111	0.0609581	0.0718509	0	0.0543473	0.112931	0.134685	0.210191	0.119247	0.173422	0.199686	0.212609	0.166632	0.141791	0.142684	0.139576	0.0362284	0.0501554	0.0815507	0.0774701	0.06052	0.205884	0.296258	0.0657598	0.127032	0.17832	0.191146	0.182079	0.207483	0.179372	0.176246	0.111477	0.11386	0.212674	0.140641	0.0446215	0.143543
Cochgroe_cl2s	0.111824	0.138972	0.059956	0.0139462	0.0265716	0.0173893	0.0543473	0	0.148129	0.171703	0.286734	0.159814	0.202936	0.212605	0.257297	0.168092	0.138399	0.132521	0.15226	0.11181	0.0709873	0.0531829	0.051735	0.0585667	0.255766	0.300573	0.0998936	0.147617	0.267945	0.284392	0.282334	0.298654	0.277986	0.256225	0.210387	0.170637	0.286727	0.189551	0.0951264	0.162727
Cochgroe_cl3s	0.214224	0.123718	0.0972929	0.0988672	0.0878305	0.118297	0.112931	0.148129	0	0.141617	0.250242	0.177808	0.212438	0.177335	0.249976	0.206963	0.172723	0.156411	0.215508	0.127933	0.123463	0.112312	0.113629	0.157892	0.243121	0.157848	0.147644	0.170514	0.206649	0.229555	0.229993	0.249038	0.245901	0.18052	0.171215	0.245559	0.228093	0.18507	0.0966767	0.198066
Descalpi_cl1s	0.0907401	0.0784632	0.117475	0.170087	0.186107	0.199969	0.134685	0.171703	0.141617	0	0.11286	0.109076	0.143209	0.160062	0.141133	0.153579	0.133617	0.135225	0.151769	0.0782073	0.118032	0.154957	0.161599	0.126802	0.170563	0.230043	0.0452593	0.142861	0.0958526	0.103074	0.0939827	0.124177	0.0961831	0.0825966	0.0351187	0.0924939	0.106929	0.163446	0.0791528	0.106341
Drabsp._cl1s	0.118533	0.155022	0.239491	0.280128	0.29391	0.302518	0.210191	0.286734	0.250242	0.11286	0	0.0493819	0.0980463	0.164608	0.0926566	0.184951	0.213058	0.211544	0.221435	0.143766	0.181828	0.224643	0.252328	0.250286	0.0359493	0.0773866	0.0981176	0.160541	0.0602503	0.0671939	0.0676382	0.060446	0.0439403	0.0817935	0.0918821	0.127822	0.0917489	0.098091	0.149387	0.0102869
Equibore_cl1s	0.0735192	0.0131559	0.108696	0.167804	0.178599	0.194429	0.119247	0.159814	0.177808	0.109076	0.0493819	0	0.194241	0.248729	0.198555	0.0835959	0.110607	0.114436	0.127256	0.0306732	0.0671408	0.131498	0.153921	0.162646	0.0137712	0.0439575	0.0163811	0.101973	0.110447	0.103495	0.0970559	0.0808844	0.0953744	0.0674456	0.0517153	0.0887093	0.0739397	0.0134141	0.0974846	0.077347
Luzuconf_cl1s	0.149999	0.114522	0.164735	0.189405	0.207953	0.210302	0.173422	0.202936	0.212438	0.143209	0.0980463	0.194241	0	0.0560482	0.0281806	0.0590311	0.125953	0.134722	0.152601	0.109665	0.0995852	0.100444	0.124622	0.15214	0.114361	0.033958	0.1602	0.13015	0.116542	0.105087	0.101784	0.0792819	0.0814903	0.124359	0.142132	0.100267	0.120383	0.154904	0.219333	0.0538568
Luzuconf_cl2s	0.0866916	0.170016	0.197231	0.22737	0.240172	0.237735	0.199686	0.212605	0.177335	0.160062	0.164608	0.248729	0.0560482	0	0.0317586	0.0907357	0.151112	0.169572	0.118146	0.156736	0.134847	0.132887	0.149926	0.164227	0.17053	0.0936274	0.134905	0.0569158	0.163595	0.16203	0.160214	0.14047	0.137181	0.189165	0.183248	0.0171639	0.17369	0.203286	0.246672	0.0954151
Luzuconf_cl3s	0.156885	0.162853	0.223677	0.24707	0.259962	0.267798	0.212609	0.257297	0.249976	0.141133	0.0926566	0.198555	0.0281806	0.0317586	0	0.161826	0.201057	0.207745	0.199669	0.17057	0.167403	0.173625	0.193885	0.227743	0.104077	0.0124582	0.203111	0.102196	0.0938078	0.0942405	0.0885657	0.0835568	0.0694673	0.110319	0.161789	0.0688958	0.118293	0.164751	0.237867	0.0863787
Oxyrdigy_cl1s	0.0292798	0.10553	0.105923	0.120637	0.128145	0.140589	0.166632	0.168092	0.206963	0.153579	0.184951	0.0835959	0.0590311	0.0907357	0.161826	0	0.0553729	0.0507439	0.0989565	0.132092	0.133003	0.111501	0.120513	0.103945	0.186567	0.179438	0.06883	0.142717	0.155544	0.167548	0.165303	0.193687	0.165939	0.128391	0.0698041	0.0942159	0.171944	0.110489	0.0802883	0.0434652
Oxyrdigy_cl2s	0.0189713	0.0582798	0.0682858	0.0676708	0.0884968	0.101423	0.141791	0.138399	0.172723	0.133617	0.213058	0.110607	0.125953	0.151112	0.201057	0.0553729	0	0.00116254	0.0458502	0.0745834	0.0809066	0.0859431	0.0818629	0.0319521	0.189792	0.206362	0.123691	0.146273	0.196798	0.20986	0.205034	0.237243	0.205033	0.161942	0.0866173	0.126713	0.19992	0.133799	0.0310023	0.1267
Oxyrdigy_cl3s	0.0264372	0.0495529	0.0724738	0.0668382	0.0903776	0.0983125	0.142684	0.132521	0.156411	0.135225	0.211544	0.114436	0.134722	0.169572	0.207745	0.0507439	0.00116254	0	0.0557687	0.0554257	0.0608345	0.0689205	0.0707005	0.0132113	0.186482	0.219223	0.141288	0.151354	0.20099	0.212654	0.207442	0.240578	0.202616	0.16634	0.0958093	0.114878	0.202127	0.137156	0.0269282	0.148882
Oxyrdigy_cl4s	0.0351436	0.114917	0.0853675	0.0763113	0.0982534	0.101441	0.139576	0.15226	0.215508	0.151769	0.221435	0.127256	0.152601	0.118146	0.199669	0.0989565	0.0458502	0.0557687	0	0.128721	0.112815	0.10557	0.0985207	0.0775936	0.215377	0.20449	0.0789882	0.111399	0.223298	0.238492	0.236761	0.271866	0.249315	0.169098	0.101368	0.203278	0.208019	0.152663	0.114691	0.0741317
Poaalpi_cl1s	0.0936578	0.0158894	0.0646279	0.0869043	0.102775	0.11804	0.0362284	0.11181	0.127933	0.0782073	0.143766	0.0306732	0.109665	0.156736	0.17057	0.132092	0.0745834	0.0554257	0.128721	0	0.0201636	0.0347927	0.0518095	0.0572227	0.114116	0.201799	0.0894899	0.129825	0.135464	0.152464	0.148091	0.175706	0.157574	0.108921	0.066301	0.0974926	0.138918	0.0594998	0.0484001	0.123503
Poaalpi_cl2s	0.0684685	0.0247931	0.0476874	0.066321	0.0705366	0.0818738	0.0501554	0.0709873	0.123463	0.118032	0.181828	0.0671408	0.0995852	0.134847	0.167403	0.133003	0.0809066	0.0608345	0.112815	0.0201636	0	0.0148158	0.037115	0.0490703	0.152912	0.193093	0.117487	0.135455	0.162687	0.181486	0.174538	0.198817	0.180608	0.138446	0.0733315	0.111191	0.173902	0.0965581	0.0477645	0.119098
Poaalpi_cl3s	0.0407419	0.0574328	0.0187671	0.038549	0.0425221	0.0522732	0.0815507	0.0531829	0.112312	0.154957	0.224643	0.131498	0.100444	0.132887	0.173625	0.111501	0.0859431	0.0689205	0.10557	0.0347927	0.0148158	0	0.0178203	0.0336653	0.201469	0.193654	0.128743	0.12066	0.189883	0.211153	0.204434	0.224811	0.203501	0.179085	0.107145	0.112635	0.224004	0.150149	0.0677001	0.109126
Poaalpi_cl4s	0.0321685	0.0840728	0.0265115	0.0280536	0.0311312	0.0355915	0.0774701	0.051735	0.113629	0.161599	0.252328	0.153921	0.124622	0.149926	0.193885	0.120513	0.0818629	0.0707005	0.0985207	0.0518095	0.037115	0.0178203	0	0.0269637	0.228087	0.225983	0.126024	0.118442	0.217621	0.238876	0.232325	0.25161	0.227707	0.209385	0.138833	0.128748	0.251991	0.173264	0.0742407	0.124734
Poaalpi_cl5s	0.0557099	0.0849936	0.0293801	0.0278999	0.0119489	0.012126	0.06052	0.0585667	0.157892	0.126802	0.250286	0.162646	0.15214	0.164227	0.227743	0.103945	0.0319521	0.0132113	0.0775936	0.0572227	0.0490703	0.0336653	0.0269637	0	0.257747	0.183027	0.114565	0.127256	0.201038	0.220547	0.219713	0.238951	0.218884	0.181741	0.140889	0.171133	0.246807	0.186478	0.0862673	0.125313
Polyvivi_cl1s	0.128484	0.114026	0.205686	0.252048	0.264759	0.273805	0.205884	0.255766	0.243121	0.170563	0.0359493	0.0137712	0.114361	0.17053	0.104077	0.186567	0.189792	0.186482	0.215377	0.114116	0.152912	0.201469	0.228087	0.257747	0	0.031442	0.0878035	0.168232	0.0634612	0.0518523	0.053542	0.0258378	0.0235275	0.0388018	0.0750253	0.155156	0.118836	0.0784084	0.0910649	0.033257
Polyvivi_cl2s	0.10093	0.20853	0.274954	0.284933	0.326977	0.323969	0.296258	0.300573	0.157848	0.230043	0.0773866	0.0439575	0.033958	0.0936274	0.0124582	0.179438	0.206362	0.219223	0.20449	0.201799	0.193093	0.193654	0.225983	0.183027	0.031442	0	0.0881917	0.0897302	0.157115	0.152144	0.144535	0.150342	0.12898	0.143755	0.137826	0.137379	0.159235	0.0773731	0.0253134	0.0396482
Ranupygm_cl1s	0.0599982	0.0896855	0.146227	0.149685	0.139923	0.128018	0.0657598	0.0998936	0.147644	0.0452593	0.0981176	0.0163811	0.1602	0.134905	0.203111	0.06883	0.123691	0.141288	0.0789882	0.0894899	0.117487	0.128743	0.126024	0.114565	0.0878035	0.0881917	0	0.0230148	0.108181	0.114632	0.11687	0.136864	0.112869	0.0657481	0.0474512	0.134697	0.110015	0.0633552	0.03954	0.0519464
Ranusulp_cl1s	0.0613945	0.129911	0.15941	0.159921	0.159342	0.143816	0.127032	0.147617	0.170514	0.142861	0.160541	0.101973	0.13015	0.0569158	0.102196	0.142717	0.146273	0.151354	0.111399	0.129825	0.135455	0.12066	0.118442	0.127256	0.168232	0.0897302	0.0230148	0	0.150612	0.162656	0.164194	0.17306	0.171558	0.120604	0.126079	0.0976203	0.174214	0.140741	0.112157	0.0574502
Salipola_cl1s	0.111356	0.131056	0.220992	0.232007	0.265992	0.274674	0.17832	0.267945	0.206649	0.0958526	0.0602503	0.110447	0.116542	0.163595	0.0938078	0.155544	0.196798	0.20099	0.223298	0.135464	0.162687	0.189883	0.217621	0.201038	0.0634612	0.157115	0.108181	0.150612	0	0.0212294	0.0257258	0.0659817	0.0482236	0.0434543	0.0843924	0.110366	0.0574553	0.0846854	0.177167	0.0565112
Salipola_cl2s	0.124027	0.153584	0.240667	0.248273	0.280633	0.28977	0.191146	0.284392	0.229555	0.103074	0.0671939	0.103495	0.105087	0.16203	0.0942405	0.167548	0.20986	0.212654	0.238492	0.152464	0.181486	0.211153	0.238876	0.220547	0.0518523	0.152144	0.114632	0.162656	0.0212294	0	0.0036784	0.0326337	0.0457642	0.0606983	0.0955631	0.104435	0.0661765	0.0954249	0.18906	0.0395524
Salipola_cl3s	0.125198	0.153883	0.236371	0.243115	0.274581	0.284655	0.182079	0.282334	0.229993	0.0939827	0.0676382	0.0970559	0.101784	0.160214	0.0885657	0.165303	0.205034	0.207442	0.236761	0.148091	0.174538	0.204434	0.232325	0.219713	0.053542	0.144535	0.11687	0.164194	0.0257258	0.0036784	0	0.0232258	0.0423464	0.06331	0.0974561	0.108784	0.0683704	0.0901803	0.182615	0.0355939
Salipola_cl4s	0.145105	0.172086	0.260686	0.258746	0.292354	0.302232	0.207483	0.298654	0.249038	0.124177	0.060446	0.0808844	0.0792819	0.14047	0.0835568	0.193687	0.237243	0.240578	0.271866	0.175706	0.198817	0.224811	0.25161	0.238951	0.0258378	0.150342	0.136864	0.17306	0.0659817	0.0326337	0.0232258	0	0.0333562	0.0814727	0.0987812	0.120687	0.0740952	0.0918356	0.181624	0.0204783
Salipola_cl5s	0.145957	0.157762	0.24281	0.231673	0.266887	0.27658	0.179372	0.277986	0.245901	0.0961831	0.0439403	0.0953744	0.0814903	0.137181	0.0694673	0.165939	0.205033	0.202616	0.249315	0.157574	0.180608	0.203501	0.227707	0.218884	0.0235275	0.12898	0.112869	0.171558	0.0482236	0.0457642	0.0423464	0.0333562	0	0.0724747	0.0712019	0.123238	0.0899096	0.093869	0.167504	0.00808814
Saxicaes_cl1s	0.0838428	0.104966	0.20346	0.240781	0.26682	0.269115	0.176246	0.256225	0.18052	0.0825966	0.0817935	0.0674456	0.124359	0.189165	0.110319	0.128391	0.161942	0.16634	0.169098	0.108921	0.138446	0.179085	0.209385	0.181741	0.0388018	0.143755	0.0657481	0.120604	0.0434543	0.0606983	0.06331	0.0814727	0.0724747	0	0.039032	0.104427	0.0458384	0.0365944	0.130619	0.0658079
Saxicern_cl1s	0.0723164	0.0591011	0.162281	0.200435	0.213648	0.214879	0.111477	0.210387	0.171215	0.0351187	0.0918821	0.0517153	0.142132	0.183248	0.161789	0.0698041	0.0866173	0.0958093	0.101368	0.066301	0.0733315	0.107145	0.138833	0.140889	0.0750253	0.137826	0.0474512	0.126079	0.0843924	0.0955631	0.0974561	0.0987812	0.0712019	0.039032	0	0.099106	0.0603159	0.0235517	0.0650678	0.078467
Saxiniva_cl1s	0.152571	0.0899472	0.124711	0.137964	0.145485	0.157929	0.11386	0.170637	0.245559	0.0924939	0.127822	0.0887093	0.100267	0.0171639	0.0688958	0.0942159	0.126713	0.114878	0.203278	0.0974926	0.111191	0.112635	0.128748	0.171133	0.155156	0.137379	0.134697	0.0976203	0.110366	0.104435	0.108784	0.120687	0.123238	0.104427	0.099106	0	0.0872639	0.079921	0.117493	0.124943
Saxioppo_cl1s	0.0984646	0.13545	0.222883	0.265575	0.286472	0.296743	0.212674	0.286727	0.228093	0.106929	0.0917489	0.0739397	0.120383	0.17369	0.118293	0.171944	0.19992	0.202127	0.208019	0.138918	0.173902	0.224004	0.251991	0.246807	0.118836	0.159235	0.110015	0.174214	0.0574553	0.0661765	0.0683704	0.0740952	0.0899096	0.0458384	0.0603159	0.0872639	0	0.080066	0.152024	0.0757812
Saxioppo_cl2s	0.0813625	0.0523239	0.134697	0.179365	0.193567	0.20888	0.140641	0.189551	0.18507	0.163446	0.098091	0.0134141	0.154904	0.203286	0.164751	0.110489	0.133799	0.137156	0.152663	0.0594998	0.0965581	0.150149	0.173264	0.186478	0.0784084	0.0773731	0.0633552	0.140741	0.0846854	0.0954249	0.0901803	0.0918356	0.093869	0.0365944	0.0235517	0.079921	0.080066	0	0.0484144	0.0443371
Saxioppo_cl3s	0.113162	0.0603484	0.0350906	0.0799176	0.0980739	0.109819	0.0446215	0.0951264	0.0966767	0.0791528	0.149387	0.0974846	0.219333	0.246672	0.237867	0.0802883	0.0310023	0.0269282	0.114691	0.0484001	0.0477645	0.0677001	0.0742407	0.0862673	0.0910649	0.0253134	0.03954	0.112157	0.177167	0.18906	0.182615	0.181624	0.167504	0.130619	0.0650678	0.117493	0.152024	0.0484144	0	0.0619785
Trisspic_cl1s	0.0531388	0.127515	0.181129	0.195335	0.197775	0.183674	0.143543	0.162727	0.198066	0.106341	0.0102869	0.077347	0.0538568	0.0954151	0.0863787	0.0434652	0.1267	0.148882	0.0741317	0.123503	0.119098	0.109126	0.124734	0.125313	0.033257	0.0396482	0.0519464	0.0574502	0.0565112	0.0395524	0.0355939	0.0204783	0.00808814	0.0658079	0.078467	0.124943	0.0757812	0.0443371	0.0619785	0

## Sheet: Supplementary Table S1c
Ecological niche overlap in the Arctic vegetation influenced by seabirds
Adrian Zwolicki1*, https://orcid.org/0000-0003-2710-681X
Katarzyna Zmudczyńska-Skarbek1, https://orcid.org/0000-0003-2276-4565
Agata Weydmann-Zwolicka2, https://orcid.org/0000-0002-6655-6613
Lech Stempniewicz1, https://orcid.org/0000-0001-9405-7320
1 University of Gdańsk, Dept. of Vertebrate Ecology and Zoology, Wita Stwosza 59, 80-308 Gdańsk, Poland
2 University of Gdańsk, Faculty of Oceanography and Geography, Piłsudskiego 46, 81-378 Gdynia, Poland
*Corresponding author:
E-mail: adrian.zwolicki@ug.edu.pl,
Supplementary Table S1c. Matrix of p-value differences in the niche overlap between pairs of 18 plant species disaggregated to 40 pseudo-species calculated jointly for all studied niche axis.
	Arabalpi_cl1s	Ceraarct_cl1s	Ceraarct_cl2s	Ceraarct_cl3s	Ceraarct_cl4s	Ceraarct_cl5s	Cochgroe_cl1s	Cochgroe_cl2s	Cochgroe_cl3s	Descalpi_cl1s	Drabsp._cl1s	Equibore_cl1s	Luzuconf_cl1s	Luzuconf_cl2s	Luzuconf_cl3s	Oxyrdigy_cl1s	Oxyrdigy_cl2s	Oxyrdigy_cl3s	Oxyrdigy_cl4s	Poaalpi_cl1s	Poaalpi_cl2s	Poaalpi_cl3s	Poaalpi_cl4s	Poaalpi_cl5s	Polyvivi_cl1s	Polyvivi_cl2s	Ranupygm_cl1s	Ranusulp_cl1s	Salipola_cl1s	Salipola_cl2s	Salipola_cl3s	Salipola_cl4s	Salipola_cl5s	Saxicaes_cl1s	Saxicern_cl1s	Saxiniva_cl1s	Saxioppo_cl1s	Saxioppo_cl2s	Saxioppo_cl3s	Trisspic_cl1s
Arabalpi_cl1s	1	0.206	0.093	0.052	0.031	0.063	0.011	0.085	0.103	0.001	0.035	0.007	0.283	0.141	0.292	0.911	0.788	0.732	0.939	0.342	0.439	0.355	0.244	0.433	0.038	0.225	0.826	0.794	0.027	0.014	0.015	0.018	0.035	0.032	0.19	0.78	0	0	0	0.796
Ceraarct_cl1s	0.206	1	0.447	0.043	0.041	0.136	0.037	0.272	0.003	0.03	0.031	0.01	0	0	0.002	0.103	0.494	0.596	0.241	0.978	0.574	0.107	0.085	0.011	0.004	0.174	0.01	0.024	0.012	0.009	0.003	0.003	0.035	0.056	0.488	0.004	0	0	0.001	0.169
Ceraarct_cl2s	0.093	0.447	1	0.966	0.879	0.913	0.524	0.927	0.029	0.026	0	0	0	0	0	0.021	0.664	0.789	0.355	0.538	0.732	0.665	0.825	0.134	0	0.086	0.006	0.017	0	0	0	0	0.003	0.001	0.029	0	0	0	0	0.044
Ceraarct_cl3s	0.052	0.043	0.966	1	1	0.998	0.615	0.964	0.062	0.022	0	0	0	0	0	0.017	0.485	0.591	0.298	0.157	0.447	0.655	0.893	0.191	0	0.061	0.003	0.014	0	0	0	0	0	0	0.011	0	0	0	0	0.032
Ceraarct_cl4s	0.031	0.041	0.879	1	1	1	0.918	0.996	0.044	0.035	0.001	0.001	0	0	0	0.006	0.273	0.408	0.214	0.117	0.212	0.298	0.543	0.079	0	0.086	0	0.005	0	0	0	0	0	0.001	0.006	0	0	0	0	0.013
Ceraarct_cl5s	0.063	0.136	0.913	0.998	1	1	0.763	1	0.164	0.019	0.001	0.002	0	0	0	0.026	0.513	0.585	0.431	0.307	0.451	0.635	0.876	0.367	0	0.164	0.013	0.025	0.004	0	0.001	0.001	0.002	0.002	0.021	0	0	0	0	0.051
Cochgroe_cl1s	0.011	0.037	0.524	0.615	0.918	0.763	1	0.874	0.014	0.237	0.001	0.002	0	0	0	0	0.092	0.149	0.072	0.039	0.039	0.036	0.089	0.006	0	0.077	0	0.003	0	0	0	0	0.001	0	0.01	0	0	0	0	0.003
Cochgroe_cl2s	0.085	0.272	0.927	0.964	0.996	1	0.874	1	0.248	0.043	0.004	0.001	0.001	0.001	0.002	0.063	0.497	0.543	0.5	0.461	0.551	0.626	0.82	0.449	0.005	0.204	0.027	0.033	0.009	0.007	0.003	0.004	0.01	0.018	0.055	0.001	0	0	0	0.102
Cochgroe_cl3s	0.103	0.003	0.029	0.062	0.044	0.164	0.014	0.248	1	0	0	0	0	0	0	0.017	0.113	0.096	0.285	0.008	0.05	0.122	0.151	0.463	0	0.011	0.098	0.155	0	0	0	0	0	0	0.002	0.009	0	0	0	0.068
Descalpi_cl1s	0.001	0.03	0.026	0.022	0.035	0.019	0.237	0.043	0	1	0.046	0.081	0.001	0	0	0.002	0.005	0.016	0.003	0.017	0.006	0.002	0.002	0	0.015	0.018	0	0	0.054	0.05	0.047	0.022	0.052	0.04	0.052	0	0.101	0.023	0.01	0.001
Drabsp._cl1s	0.035	0.031	0	0	0.001	0.001	0.001	0.004	0	0.046	1	0.153	0.113	0.035	0.081	0.01	0.017	0.021	0.016	0.013	0.002	0	0.002	0	0.761	0.282	0	0.015	0.689	0.781	0.83	0.78	0.851	0.731	0.24	0.022	0.26	0.015	0.013	0.198
Equibore_cl1s	0.007	0.01	0	0	0.001	0.002	0.002	0.001	0	0.081	0.153	1	0.019	0.015	0.034	0.007	0.003	0.016	0.002	0.009	0.002	0.002	0.001	0.001	0.42	0.046	0.001	0.002	0.23	0.195	0.154	0.121	0.134	0.161	0.062	0.011	0.636	0.901	0.495	0.052
Luzuconf_cl1s	0.283	0	0	0	0	0	0	0.001	0	0.001	0.113	0.019	1	0.903	0.931	0.008	0.011	0.021	0.034	0.001	0	0	0	0	0.131	0.212	0.037	0.059	0.13	0.081	0.11	0.12	0.142	0.02	0.025	0.137	0	0	0.002	0.518
Luzuconf_cl2s	0.141	0	0	0	0	0	0	0.001	0	0	0.035	0.015	0.903	1	0.994	0.002	0.003	0.005	0.015	0	0	0	0	0.001	0.059	0.112	0.01	0.04	0.033	0.021	0.029	0.037	0.046	0.01	0.005	0.094	0	0	0.001	0.355
Luzuconf_cl3s	0.292	0.002	0	0	0	0	0	0.002	0	0	0.081	0.034	0.931	0.994	1	0.015	0.011	0.018	0.034	0.008	0.003	0	0	0.001	0.106	0.167	0.032	0.076	0.08	0.073	0.082	0.113	0.088	0.019	0.022	0.181	0.004	0	0.004	0.492
Oxyrdigy_cl1s	0.911	0.103	0.021	0.017	0.006	0.026	0	0.063	0.017	0.002	0.01	0.007	0.008	0.002	0.015	1	0.964	0.946	0.862	0.281	0.476	0.351	0.152	0.201	0.004	0.063	0.146	0.319	0.004	0.001	0.001	0	0.005	0.002	0.1	0.23	0	0	0	0.314
Oxyrdigy_cl2s	0.788	0.494	0.664	0.485	0.273	0.513	0.092	0.497	0.113	0.005	0.017	0.003	0.011	0.003	0.011	0.964	1	1	0.978	0.762	0.962	0.99	0.955	0.791	0.018	0.21	0.373	0.373	0.024	0.01	0.006	0.008	0.016	0.023	0.128	0.085	0	0	0	0.423
Oxyrdigy_cl3s	0.732	0.596	0.789	0.591	0.408	0.585	0.149	0.543	0.096	0.016	0.021	0.016	0.021	0.005	0.018	0.946	1	1	0.954	0.787	0.956	0.98	0.951	0.726	0.03	0.261	0.325	0.261	0.052	0.023	0.03	0.019	0.032	0.058	0.164	0.075	0.001	0	0	0.376
Oxyrdigy_cl4s	0.939	0.241	0.355	0.298	0.214	0.431	0.072	0.5	0.285	0.003	0.016	0.002	0.034	0.015	0.034	0.862	0.978	0.954	1	0.395	0.658	0.783	0.765	0.854	0.023	0.214	0.559	0.535	0.029	0.014	0.014	0.014	0.01	0.029	0.095	0.179	0	0	0	0.415
Poaalpi_cl1s	0.342	0.978	0.538	0.157	0.117	0.307	0.039	0.461	0.008	0.017	0.013	0.009	0.001	0	0.008	0.281	0.762	0.787	0.395	1	0.983	0.416	0.302	0.037	0.003	0.299	0.026	0.045	0.006	0.001	0.002	0	0.015	0.008	0.217	0.012	0	0	0	0.305
Poaalpi_cl2s	0.439	0.574	0.732	0.447	0.212	0.451	0.039	0.551	0.05	0.006	0.002	0.002	0	0	0.003	0.476	0.962	0.956	0.658	0.983	1	0.993	0.953	0.509	0.001	0.193	0.067	0.094	0	0	0	0	0.004	0.001	0.059	0.012	0	0	0	0.258
Poaalpi_cl3s	0.355	0.107	0.665	0.655	0.298	0.635	0.036	0.626	0.122	0.002	0	0.002	0	0	0	0.351	0.99	0.98	0.783	0.416	0.993	1	1	0.94	0	0.092	0.105	0.147	0	0	0	0	0	0	0.014	0.005	0	0	0	0.198
Poaalpi_cl4s	0.244	0.085	0.825	0.893	0.543	0.876	0.089	0.82	0.151	0.002	0.002	0.001	0	0	0	0.152	0.955	0.951	0.765	0.302	0.953	1	1	0.937	0.001	0.102	0.065	0.087	0	0	0	0	0	0	0.012	0.001	0	0	0	0.126
Poaalpi_cl5s	0.433	0.011	0.134	0.191	0.079	0.367	0.006	0.449	0.463	0	0	0.001	0	0.001	0.001	0.201	0.791	0.726	0.854	0.037	0.509	0.94	0.937	1	0	0.032	0.362	0.4	0	0	0	0	0	0	0.004	0.013	0	0	0	0.237
Polyvivi_cl1s	0.038	0.004	0	0	0	0	0	0.005	0	0.015	0.761	0.42	0.131	0.059	0.106	0.004	0.018	0.03	0.023	0.003	0.001	0	0.001	0	1	0.349	0.001	0.021	0.458	0.389	0.373	0.35	0.427	0.433	0.142	0.025	0.136	0.031	0.013	0.398
Polyvivi_cl2s	0.225	0.174	0.086	0.061	0.086	0.164	0.077	0.204	0.011	0.018	0.282	0.046	0.212	0.112	0.167	0.063	0.21	0.261	0.214	0.299	0.193	0.092	0.102	0.032	0.349	1	0.077	0.121	0.258	0.153	0.178	0.245	0.237	0.249	0.162	0.081	0.021	0.001	0.002	0.46
Ranupygm_cl1s	0.826	0.01	0.006	0.003	0	0.013	0	0.027	0.098	0	0	0.001	0.037	0.01	0.032	0.146	0.373	0.325	0.559	0.026	0.067	0.105	0.065	0.362	0.001	0.077	1	0.937	0	0	0	0	0	0	0.008	0.215	0	0	0	0.715
Ranusulp_cl1s	0.794	0.024	0.017	0.014	0.005	0.025	0.003	0.033	0.155	0	0.015	0.002	0.059	0.04	0.076	0.319	0.373	0.261	0.535	0.045	0.094	0.147	0.087	0.4	0.021	0.121	0.937	1	0.005	0.003	0.005	0.004	0.009	0.011	0.062	0.424	0	0	0	0.733
Salipola_cl1s	0.027	0.012	0	0	0	0.004	0	0.009	0	0.054	0.689	0.23	0.13	0.033	0.08	0.004	0.024	0.052	0.029	0.006	0	0	0	0	0.458	0.258	0	0.005	1	1	1	0.969	0.986	0.886	0.165	0.01	0.148	0.005	0.015	0.144
Salipola_cl2s	0.014	0.009	0	0	0	0	0	0.007	0	0.05	0.781	0.195	0.081	0.021	0.073	0.001	0.01	0.023	0.014	0.001	0	0	0	0	0.389	0.153	0	0.003	1	1	1	0.998	0.998	0.714	0.09	0.009	0.24	0.01	0.018	0.084
Salipola_cl3s	0.015	0.003	0	0	0	0.001	0	0.003	0	0.047	0.83	0.154	0.11	0.029	0.082	0.001	0.006	0.03	0.014	0.002	0	0	0	0	0.373	0.178	0	0.005	1	1	1	0.999	1	0.652	0.13	0.008	0.182	0.004	0.012	0.112
Salipola_cl4s	0.018	0.003	0	0	0	0.001	0	0.004	0	0.022	0.78	0.121	0.12	0.037	0.113	0	0.008	0.019	0.014	0	0	0	0	0	0.35	0.245	0	0.004	0.969	0.998	0.999	1	1	0.284	0.06	0.004	0.116	0.004	0.016	0.082
Salipola_cl5s	0.035	0.035	0.003	0	0	0.002	0.001	0.01	0	0.052	0.851	0.134	0.142	0.046	0.088	0.005	0.016	0.032	0.01	0.015	0.004	0	0	0	0.427	0.237	0	0.009	0.986	0.998	1	1	1	0.562	0.215	0.021	0.205	0.005	0.012	0.143
Saxicaes_cl1s	0.032	0.056	0.001	0	0.001	0.002	0	0.018	0	0.04	0.731	0.161	0.02	0.01	0.019	0.002	0.023	0.058	0.029	0.008	0.001	0	0	0	0.433	0.249	0	0.011	0.886	0.714	0.652	0.284	0.562	1	0.644	0.009	0.197	0.002	0.002	0.19
Saxicern_cl1s	0.19	0.488	0.029	0.011	0.006	0.021	0.01	0.055	0.002	0.052	0.24	0.062	0.025	0.005	0.022	0.1	0.128	0.164	0.095	0.217	0.059	0.014	0.012	0.004	0.142	0.162	0.008	0.062	0.165	0.09	0.13	0.06	0.215	0.644	1	0.049	0.057	0.001	0.003	0.413
Saxiniva_cl1s	0.78	0.004	0	0	0	0	0	0.001	0.009	0	0.022	0.011	0.137	0.094	0.181	0.23	0.085	0.075	0.179	0.012	0.012	0.005	0.001	0.013	0.025	0.081	0.215	0.424	0.01	0.009	0.008	0.004	0.021	0.009	0.049	1	0	0	0	0.526
Saxioppo_cl1s	0	0	0	0	0	0	0	0	0	0.101	0.26	0.636	0	0	0.004	0	0	0.001	0	0	0	0	0	0	0.136	0.021	0	0	0.148	0.24	0.182	0.116	0.205	0.197	0.057	0	1	0.186	0.063	0.009
Saxioppo_cl2s	0	0	0	0	0	0	0	0	0	0.023	0.015	0.901	0	0	0	0	0	0	0	0	0	0	0	0	0.031	0.001	0	0	0.005	0.01	0.004	0.004	0.005	0.002	0.001	0	0.186	1	0.806	0.002
Saxioppo_cl3s	0	0.001	0	0	0	0	0	0	0	0.01	0.013	0.495	0.002	0.001	0.004	0	0	0	0	0	0	0	0	0	0.013	0.002	0	0	0.015	0.018	0.012	0.016	0.012	0.002	0.003	0	0.063	0.806	1	0.002
Trisspic_cl1s	0.796	0.169	0.044	0.032	0.013	0.051	0.003	0.102	0.068	0.001	0.198	0.052	0.518	0.355	0.492	0.314	0.423	0.376	0.415	0.305	0.258	0.198	0.126	0.237	0.398	0.46	0.715	0.733	0.144	0.084	0.112	0.082	0.143	0.19	0.413	0.526	0.009	0.002	0.002	1
