# Supplementary material for: Ecological niche overlap in the Arctic vegetation influenced by seabirds
Source: Sci Rep. 2023 Mar 16;13:4405. doi: 10.1038/s41598-023-30809-3 (PMC10020437; doi:10.1038/s41598-023-30809-3)
Supplement: Supplementary file 2 — Supplementary Table S2. [file 41598_2023_30809_MOESM2_ESM.xlsx]

## Sheet: Sumpplementary Table S2
Ecological niche overlap in the Arctic vegetation influenced by seabirds
Adrian Zwolicki1*, https://orcid.org/0000-0003-2710-681X
Katarzyna Zmudczyńska-Skarbek1, https://orcid.org/0000-0003-2276-4565
Agata Weydmann-Zwolicka2, https://orcid.org/0000-0002-6655-6613
Lech Stempniewicz1, https://orcid.org/0000-0001-9405-7320
1 University of Gdańsk, Dept. of Vertebrate Ecology and Zoology, Wita Stwosza 59, 80-308 Gdańsk, Poland
2 University of Gdańsk, Faculty of Oceanography and Geography, Piłsudskiego 46, 81-378 Gdynia, Poland
*Corresponding author:
E-mail: adrian.zwolicki@ug.edu.pl,
Supplementary Table S2. Games-Howel pairwise comparisons of average niche overlap between 12 studied environmental variables.
	group1	group2	estimate	conf.low	conf.high	p.adj	p.adj.signif
1	Con	D	-0.0570832	-0.0836194	-0.0305471	1.88e-10	****
2	Con	Hum	-0.0494722	-0.0748251	-0.0241194	1.48e-08	****
3	Con	K	-0.0286423	-0.0532941	-0.00399043	0.008	**
4	Con	NH4	-0.122078	-0.150093	-0.0940637	0	****
5	Con	NO3	-0.174635	-0.202476	-0.146795	0	****
6	Con	PO4	-0.18308	-0.214208	-0.151951	0	****
7	Con	pH	-0.171622	-0.201329	-0.141915	0	****
8	Con	C	-0.127294	-0.157104	-0.097484	0	****
9	Con	N	-0.190801	-0.223825	-0.157778	0	****
10	Con	d13C	-0.07305	-0.0990956	-0.0470044	0	****
11	Con	d15N	-0.270609	-0.30596	-0.235258	0	****
12	D	Hum	0.00761102	-0.0168378	0.0320599	0.997	ns
13	D	K	0.028441	0.00472011	0.0521618	0.005	**
14	D	NH4	-0.0649951	-0.0921953	-0.0377948	0	****
15	D	NO3	-0.117552	-0.144573	-0.0905316	0	****
16	D	PO4	-0.125996	-0.156395	-0.0955978	0	****
17	D	pH	-0.114539	-0.143479	-0.0855981	0	****
18	D	C	-0.0702109	-0.0992578	-0.0411641	0	****
19	D	N	-0.133718	-0.166055	-0.101381	0	****
20	D	d13C	-0.0159667	-0.0411336	0.0092001	0.64	ns
21	D	d15N	-0.213526	-0.248237	-0.178815	0	****
22	Hum	K	0.0208299	-0.00155733	0.0432172	0.097	ns
23	Hum	NH4	-0.0726061	-0.0986536	-0.0465586	0	****
24	Hum	NO3	-0.125163	-0.151023	-0.0993035	0	****
25	Hum	PO4	-0.133608	-0.162981	-0.104234	0	****
26	Hum	pH	-0.12215	-0.150011	-0.094289	1.01e-13	****
27	Hum	C	-0.077822	-0.105793	-0.0498508	0	****
28	Hum	N	-0.141329	-0.172705	-0.109954	0	****
29	Hum	d13C	-0.0235778	-0.0474928	0.00033726	0.058	ns
30	Hum	d15N	-0.221137	-0.254954	-0.187319	4.3e-13	****
31	K	NH4	-0.093436	-0.118802	-0.0680701	0	****
32	K	NO3	-0.145993	-0.171166	-0.12082	0	****
33	K	PO4	-0.154437	-0.183209	-0.125666	0	****
34	K	pH	-0.14298	-0.170205	-0.115755	0	****
35	K	C	-0.0986519	-0.12599	-0.0713137	0	****
36	K	N	-0.162159	-0.192972	-0.131346	0	****
37	K	d13C	-0.0444077	-0.0675777	-0.0212377	3.02e-08	****
38	K	d15N	-0.241967	-0.275264	-0.20867	0	****
39	NH4	NO3	-0.052557	-0.0810306	-0.0240835	1.25e-07	****
40	NH4	PO4	-0.0610014	-0.0926969	-0.0293059	2.57e-08	****
41	NH4	pH	-0.0495437	-0.0798444	-0.019243	6.52e-06	****
42	NH4	C	-0.00521584	-0.0356179	0.0251862	1	ns
43	NH4	N	-0.0687231	-0.102281	-0.035165	1.91e-09	****
44	NH4	d13C	0.0490283	0.0223062	0.0757504	1.57e-07	****
45	NH4	d15N	-0.148531	-0.184381	-0.11268	0	****
46	NO3	PO4	-0.00844436	-0.039986	0.0230973	0.999	ns
47	NO3	pH	0.00301334	-0.0271263	0.033153	1	ns
48	NO3	C	0.0473412	0.0170996	0.0775828	2.18e-05	****
49	NO3	N	-0.0161661	-0.049579	0.0172468	0.915	ns
50	NO3	d13C	0.101585	0.0750463	0.128124	0	****
51	NO3	d15N	-0.0959737	-0.131688	-0.060259	0	****
52	PO4	pH	0.0114577	-0.0217408	0.0446562	0.993	ns
53	PO4	C	0.0557856	0.0224946	0.0890765	3.15e-06	****
54	PO4	N	-0.00772172	-0.0439149	0.0284715	1	ns
55	PO4	d13C	0.11003	0.0800576	0.140002	0	****
56	PO4	d15N	-0.0875294	-0.125856	-0.0492028	7.19e-12	****
57	pH	C	0.0443279	0.0123612	0.0762945	0.000378	***
58	pH	N	-0.0191794	-0.0541597	0.0158008	0.821	ns
59	pH	d13C	0.098572	0.07008	0.127064	0	****
60	pH	d15N	-0.0989871	-0.136171	-0.061803	0	****
61	C	N	-0.0635073	-0.0985752	-0.0284393	2.49e-07	****
62	C	d13C	0.0542442	0.0256443	0.0828441	4.58e-08	****
63	C	d15N	-0.143315	-0.180581	-0.106048	0	****
64	N	d13C	0.117751	0.0858149	0.149688	0	****
65	N	d15N	-0.0798076	-0.119685	-0.0399303	5.13e-09	****
66	d13C	d15N	-0.197559	-0.231898	-0.163221	5.6e-13	****
