# Supplementary material for: Ecological niche overlap in the Arctic vegetation influenced by seabirds
Source: Sci Rep. 2023 Mar 16;13:4405. doi: 10.1038/s41598-023-30809-3 (PMC10020437; doi:10.1038/s41598-023-30809-3)
Supplement: Supplementary file 3 — Supplementary Table S3. [file 41598_2023_30809_MOESM3_ESM.xlsx]

## Sheet: Supplementary Table S3
Ecological niche overlap in the Arctic vegetation influenced by seabirds
Adrian Zwolicki1*, https://orcid.org/0000-0003-2710-681X
Katarzyna Zmudczyńska-Skarbek1, https://orcid.org/0000-0003-2276-4565
Agata Weydmann-Zwolicka2, https://orcid.org/0000-0002-6655-6613
Lech Stempniewicz1, https://orcid.org/0000-0001-9405-7320
1 University of Gdańsk, Dept. of Vertebrate Ecology and Zoology, Wita Stwosza 59, 80-308 Gdańsk, Poland
2 University of Gdańsk, Faculty of Oceanography and Geography, Piłsudskiego 46, 81-378 Gdynia, Poland
*Corresponding author:
E-mail: adrian.zwolicki@ug.edu.pl,
Supplementary Table S3. Raw dataset table.
plot/sample	pseudosp	D	Hum	pH[1-14]	mgPO4/1000g	mgK/1000g	mgNO3/1000g	mgNH4/1000g	sd15N	sd13C29	s%N	s%C	Con	Locality	cutlevel	%cover	spe	group
M_T1_8	Arabalpi_cl1s	60	43.6066	4.77333	31.033	99.6997	4.74199	10.7438	9.38633	2.16533	1.13589	17.0335	38.8667	M	cl1s	0.1	Arabalpi	hav
M_T3_1	Arabalpi_cl1s	50	20.5305	6.12667	1.45079	14.6385	2.0966	1.84573	9.30467	2.657	0.795524	9.0422	27.93	M	cl1s	0.1	Arabalpi	hav
M_T3_2	Arabalpi_cl1s	65	22.4224	5.94333	2.11327	14.9221	2.95532	1.56121	8.493	2.866	0.506264	5.37449	24.96	M	cl1s	0.1	Arabalpi	hav
M_T3_3	Arabalpi_cl1s	55	14.1028	5.68667	0.535335	5.39664	1.69116	0.877004	9.068	3.11767	0.669354	7.11993	16.51	M	cl1s	0.1	Arabalpi	hav
M_T3_6	Arabalpi_cl1s	20	23.3537	5.48667	5.03216	55.9002	4.51357	4.01801	9.479	2.12767	1.11025	13.7259	52.7733	M	cl1s	0.1	Arabalpi	hav
M_T4_4	Arabalpi_cl1s	25	11.0629	5.72667	0.962918	8.93347	0.812416	1.51164	10.4873	3.051	0.236084	2.49725	38.5267	M	cl1s	0.1	Arabalpi	hav
M_T4_6	Arabalpi_cl1s	40	25.5835	6.41	0.61877	6.00933	1.02974	0.952974	10.6147	2.29167	0.286777	3.20227	21.8133	M	cl1s	0.1	Arabalpi	hav
M_T4_7	Arabalpi_cl1s	25	5.27899	6.44	0.694796	8.31463	0.752031	0.654615	9.85533	2.82933	0.409553	4.7369	18.9433	M	cl1s	0.1	Arabalpi	hav
B_A_1	Ceraarct_cl1s	95	34.6667	7.99	0.463822	11.8275	1.62338	1.39147	5.29	7.683	0.257999	3.67159	116.41	B	cl1s	0.1	Ceraarct	bcv
B_A_2	Ceraarct_cl1s	95	27.3642	7.41	0.384025	8.44856	1.15208	0.768051	5.253	9.545	0.284315	5.64173	69.74	B	cl1s	0.1	Ceraarct	bcv
B_A_3	Ceraarct_cl1s	70	32.3442	7.91	0.43377	20.3872	4.55458	0.867539	5.454	4.143	0.415457	5.31563	87.11	B	cl1s	0.1	Ceraarct	bcv
B_A_4	Ceraarct_cl1s	95	45.3608	8.06	0.619353	4.95483	5.88386	1.54838	4.973	0.687	0.329869	4.8582	100.79	B	cl1s	0.1	Ceraarct	bcv
B_K_1	Ceraarct_cl1s	15	11.5916	8.75	0.111508	2.34168	0.446034	0.669051	4.416	26.193	0.0342706	9.78036	127.3	B	cl1s	0.1	Ceraarct	bcv
B_K_2	Ceraarct_cl1s	10	12.7686	8.78	0.110895	3.77043	0.44358	0.665369	3.066	25.988	0.0706283	13.0045	125.34	B	cl1s	0.1	Ceraarct	bcv
B_K_4	Ceraarct_cl1s	5	18.541	8.54	0.149481	2.54118	0.747405	0.597924	4.104	22.716	0.155325	11.592	114.61	B	cl1s	0.1	Ceraarct	bcv
B_K_5	Ceraarct_cl1s	25	18.9172	8.41	0.127227	3.3079	1.52672	1.01782	5.06	24.232	0.148783	16.5258	107.44	B	cl1s	0.1	Ceraarct	bcv
Ha_H1_1	Ceraarct_cl1s	70	42.1208	4.46333	7.71441	78.8003	7.69994	6.68105	11.0333	2.63433	1.7748	24.1357	62.79	Ha	cl1s	0.1	Ceraarct	bcv
Ha_H1_2	Ceraarct_cl1s	70	54.6842	4.5	25.7466	115.271	11.2129	11.0595	10.2697	2.36933	1.78683	27.4492	56.68	Ha	cl1s	0.1	Ceraarct	bcv
Ha_H1_3	Ceraarct_cl1s	40	71.6861	3.85667	24.3511	155.699	131.604	42.5899	10.8177	2.52033	2.30774	34.7415	97.2233	Ha	cl1s	0.1	Ceraarct	bcv
Ha_H1_4	Ceraarct_cl1s	95	33.457	4.0325	2.47906	24.2085	23.9971	2.93697	10.6215	3.114	1.03999	12.8796	61.8875	Ha	cl1s	0.1	Ceraarct	bcv
Ha_H1_5	Ceraarct_cl1s	80	63.2055	4.30333	2.91409	42.7139	17.8059	5.28154	12.2603	3.26233	1.93846	28.1187	50.4667	Ha	cl1s	0.1	Ceraarct	bcv
Ha_H1_6	Ceraarct_cl1s	75	65.9478	4.06667	4.9276	31.8364	33.5624	5.13279	11.897	3.65133	1.79657	25.1902	56.5633	Ha	cl1s	0.1	Ceraarct	bcv
Ha_H1_7	Ceraarct_cl1s	99	17.3796	4.74333	0.470962	15.5481	5.10462	1.74624	10.775	4.1	0.369343	4.25595	23.7233	Ha	cl1s	0.1	Ceraarct	bcv
Ha_H1_8	Ceraarct_cl1s	55	24.9532	4.33667	1.82699	8.35936	11.2254	1.32576	10.6063	2.816	0.802678	10.4129	52.6467	Ha	cl1s	0.1	Ceraarct	bcv
Ha_H1_9	Ceraarct_cl1s	80	20.1825	4.1	4.77629	9.62725	12.6354	1.30678	10.3843	3.02533	0.606673	7.76531	65.4533	Ha	cl1s	0.1	Ceraarct	bcv
Ha_H2_1	Ceraarct_cl1s	70	23.516	4.83667	1.4354	12.3716	7.88271	1.99811	10.7253	2.974	0.959598	12.7297	36.1133	Ha	cl1s	0.1	Ceraarct	bcv
Ha_H2_2	Ceraarct_cl1s	80	18.4323	5.45	0.76938	19.378	2.74844	1.20436	9.78333	2.97667	0.598539	6.73332	25.32	Ha	cl1s	0.1	Ceraarct	bcv
Ha_H2_3	Ceraarct_cl1s	75	17.0616	5.67667	0.790549	15.1965	2.28436	0.831745	9.94633	2.841	0.474956	5.25324	28.9733	Ha	cl1s	0.1	Ceraarct	bcv
Ha_H2_4	Ceraarct_cl1s	80	18.4959	5.06667	0.862619	16.603	4.13143	0.547785	10.5423	3.241	0.583427	6.55821	30.3467	Ha	cl1s	0.1	Ceraarct	bcv
Ha_H2_5	Ceraarct_cl1s	80	34.0245	5.53667	4.21623	17.1682	3.30516	2.12273	10.2607	2.386	0.902718	11.7647	37.1533	Ha	cl1s	0.1	Ceraarct	bcv
Ha_H2_6	Ceraarct_cl1s	80	13.1051	6.24667	3.65543	22.1061	3.23386	0.897532	10.6707	2.48833	0.316599	3.64439	34.1267	Ha	cl1s	0.1	Ceraarct	bcv
Ha_H2_7	Ceraarct_cl1s	90	39.4885	5.46667	7.49029	11.8738	1.97949	2.87059	9.5395	2.1355	1.16116	15.1992	35.2967	Ha	cl1s	0.1	Ceraarct	bcv
Ha_H2_8	Ceraarct_cl1s	25	18.4451	4.53	4.69407	2.57172	2.30325	1.30783	10.1917	1.68433	0.786058	9.01686	35.34	Ha	cl1s	0.1	Ceraarct	bcv
Ho_A1_1	Ceraarct_cl1s	16	61.2478	4.22667	36.3253	69.9259	116.764	10.1317	11.455	2.788	1.29883	15.4197	86.1667	Ho	cl1s	0.1	Ceraarct	bcv
Ho_A1_2	Ceraarct_cl1s	5	67.8494	4.22333	36.5786	51.5456	135.371	13.6022	12.0537	3.13067	3.15379	34.9713	87.9333	Ho	cl1s	0.1	Ceraarct	bcv
Ho_A1_3	Ceraarct_cl1s	20	66.4104	3.94667	59.563	124.814	255.305	21.378	13.166	2.52133	3.16228	33.5482	141.7	Ho	cl1s	0.1	Ceraarct	bcv
Ho_A1_4	Ceraarct_cl1s	10	71.4569	4.65	46.3096	46.1394	142.216	8.77101	11.3757	3.99	0.405463	4.34131	76.5333	Ho	cl1s	0.1	Ceraarct	bcv
Ho_A1_5	Ceraarct_cl1s	20	58.8421	7.09	24.3842	29.4695	49.8835	3.87901	13.103	3.36233	2.59867	27.6526	75.7333	Ho	cl1s	0.1	Ceraarct	bcv
Ho_A1_6	Ceraarct_cl1s	15	75.1878	6.43667	82.433	99.3634	47.3732	20.6757	12.201	2.9335	3.38739	42.7348	54.8667	Ho	cl1s	0.1	Ceraarct	bcv
Ho_A1_7	Ceraarct_cl1s	15	69.8046	5.11667	42.0908	86.003	60.3225	12.3805	11.5097	1.991	3.27368	39.4943	48.3333	Ho	cl1s	0.1	Ceraarct	bcv
Ho_A2_1	Ceraarct_cl1s	50	35.8692	7.42	1.06282	17.6975	1.39288	0.991288	2.751	3.74633	0.24742	3.37633	38.3667	Ho	cl1s	0.1	Ceraarct	bcv
Ho_A2_2	Ceraarct_cl1s	55	30.4219	7.26333	1.40385	24.8463	1e-09	1.57707	2.691	3.944	0.102542	1.48157	39.8667	Ho	cl1s	0.1	Ceraarct	bcv
Ho_A2_3	Ceraarct_cl1s	45	23.8578	7.16333	0.684362	20.9584	0.358712	0.940321	3.047	4.03267	0.16382	2.16279	35.0667	Ho	cl1s	0.1	Ceraarct	bcv
Ho_A2_4	Ceraarct_cl1s	60	31.4943	7.39667	0.505862	20.9209	1e-09	1.07617	2.925	4.64933	0.0995652	1.29788	47.5667	Ho	cl1s	0.1	Ceraarct	bcv
Ho_A2_5	Ceraarct_cl1s	60	36.2041	7.20333	0.658323	28.1982	1e-09	1.79716	1.565	3.48433	0.240247	3.09958	44.4	Ho	cl1s	0.1	Ceraarct	bcv
Ho_G2_10	Ceraarct_cl1s	98	8.06183	7.78333	0.892102	2.80734	1.31028	0.186782	4.864	2.43733	0.270853	2.98259	73.1667	Ho	cl1s	0.1	Ceraarct	bcv
Ho_G2_4	Ceraarct_cl1s	40	3.49216	7.7	2.68933	3.07916	1.11821	0.464559	7.94867	22.143	0.134016	4.27674	76.6	Ho	cl1s	0.1	Ceraarct	bcv
Ho_G2_7	Ceraarct_cl1s	30	8.82632	8.24333	0.619069	2.88449	1.79565	1e-09	4.174	2.01667	0.248159	2.63012	103.867	Ho	cl1s	0.1	Ceraarct	bcv
Ho_G2_8	Ceraarct_cl1s	10	6.73638	7.9	0.617649	2.65422	1.56344	1e-09	2.34167	0.814	0.223633	2.66752	88.7667	Ho	cl1s	0.1	Ceraarct	bcv
Ho_G2_9	Ceraarct_cl1s	30	5.24137	7.96	0.442569	2.57347	1.45128	0.0611532	2.757	2.257	0.279209	3.00577	91.9	Ho	cl1s	0.1	Ceraarct	bcv
Is_L1_1	Ceraarct_cl1s	55	13.2194	5.63667	0.92595	14.166	0.782442	0.711321	7.37333	2.414	0.257286	3.11579	56.16	Is	cl1s	0.1	Ceraarct	bcv
Is_L1_2	Ceraarct_cl1s	45	19.2595	5.4	0.477613	13.863	0.4126	0.553164	6.65767	2.70733	0.152271	1.80838	44.6533	Is	cl1s	0.1	Ceraarct	bcv
Is_L1_3	Ceraarct_cl1s	40	22.5314	5.2	0.259693	13.4604	0.433621	0.722727	4.876	3	0.217596	2.61443	25.1367	Is	cl1s	0.1	Ceraarct	bcv
Is_L1_4	Ceraarct_cl1s	60	18.7959	5.55333	0.348784	10.7339	0.348622	0.667716	5.7	2.95867	0.105408	1.23042	32.2767	Is	cl1s	0.1	Ceraarct	bcv
Is_L1_5	Ceraarct_cl1s	40	18.7634	5.67667	0.141816	7.37158	0.339783	0.536217	5.25867	2.97733	0.107536	1.26514	48.22	Is	cl1s	0.1	Ceraarct	bcv
Is_L1_6	Ceraarct_cl1s	30	20.0518	5.67	0.235891	18.6086	0.721707	0.216308	5.95767	2.67733	0.171989	2.14412	41.8	Is	cl1s	0.1	Ceraarct	bcv
Is_L1_7	Ceraarct_cl1s	25	19.8386	5.78	0.552638	23.3827	0.831593	0.489237	4.72	2.41833	0.158747	1.97468	85.9833	Is	cl1s	0.1	Ceraarct	bcv
Is_L1_9	Ceraarct_cl1s	5	14.1854	5.71333	0.554862	17.5103	0.96245	0.483091	4.233	2.639	0.0968157	1.29091	91.5433	Is	cl1s	0.1	Ceraarct	bcv
Is_L2_2	Ceraarct_cl1s	40	17.0399	5.67333	0.121522	8.09805	0.369246	0.427846	3.15233	3.04833	0.113087	1.30458	14.8633	Is	cl1s	0.1	Ceraarct	bcv
Is_L2_3	Ceraarct_cl1s	40	18.4583	5.46	0.162541	8.40768	0.391621	0.392943	3.25967	3.50833	0.122082	1.41397	19.5533	Is	cl1s	0.1	Ceraarct	bcv
Is_L2_4	Ceraarct_cl1s	65	17.8886	5.41333	0.0974431	6.29008	0.389773	0.455809	2.96567	3.54933	0.131103	1.52739	14.63	Is	cl1s	0.1	Ceraarct	bcv
Is_L2_5	Ceraarct_cl1s	80	20.6824	5.59667	0.185621	8.58808	0.448926	0.71498	2.56633	3.194	0.16449	2.06753	22.54	Is	cl1s	0.1	Ceraarct	bcv
Is_L2_7	Ceraarct_cl1s	70	22.0984	5.51333	0.106833	9.59445	0.427333	0.699082	1.392	2.68733	0.199847	2.92699	37.2367	Is	cl1s	0.1	Ceraarct	bcv
M_T1_1	Ceraarct_cl1s	65	34.4693	4.24333	23.4207	70.0211	8.00648	10.4686	11.5355	2.087	0.582037	7.43909	66.1367	M	cl1s	0.1	Ceraarct	bcv
M_T1_2	Ceraarct_cl1s	50	22.3527	4.17667	26.7683	43.0194	4.4083	5.82217	10.6063	2.30333	0.909062	12.1071	65.6267	M	cl1s	0.1	Ceraarct	bcv
M_T1_3	Ceraarct_cl1s	30	44.7541	3.95	43.3787	86.5715	8.92392	14.0102	11.6953	2.07267	1.50404	19.8286	83.37	M	cl1s	0.1	Ceraarct	bcv
M_T1_4	Ceraarct_cl1s	30	46.9914	3.80333	39.8255	66.5522	11.6253	11.8235	11.432	1.71	1.71463	23.1579	104.533	M	cl1s	0.1	Ceraarct	bcv
M_T1_5	Ceraarct_cl1s	50	37.1144	3.89667	23.8246	37.1145	5.49813	6.31002	12.3497	1.99567	0.968868	11.7475	77.7933	M	cl1s	0.1	Ceraarct	bcv
M_T1_6	Ceraarct_cl1s	60	23.8652	4.16	31.2745	56.2602	3.27813	3.61714	12.3413	2.211	1.9794	27.0097	53.3333	M	cl1s	0.1	Ceraarct	bcv
M_T1_7	Ceraarct_cl1s	60	20.4405	4.35667	9.54635	38.2052	6.31199	4.71929	10.0773	1.384	1.99954	25.9007	55.47	M	cl1s	0.1	Ceraarct	bcv
M_T1_8	Ceraarct_cl1s	60	43.6066	4.77333	31.033	99.6997	4.74199	10.7438	9.38633	2.16533	1.13589	17.0335	38.8667	M	cl1s	0.1	Ceraarct	bcv
M_T3_1	Ceraarct_cl1s	50	20.5305	6.12667	1.45079	14.6385	2.0966	1.84573	9.30467	2.657	0.795524	9.0422	27.93	M	cl1s	0.1	Ceraarct	bcv
M_T3_2	Ceraarct_cl1s	65	22.4224	5.94333	2.11327	14.9221	2.95532	1.56121	8.493	2.866	0.506264	5.37449	24.96	M	cl1s	0.1	Ceraarct	bcv
M_T3_3	Ceraarct_cl1s	55	14.1028	5.68667	0.535335	5.39664	1.69116	0.877004	9.068	3.11767	0.669354	7.11993	16.51	M	cl1s	0.1	Ceraarct	bcv
M_T3_4	Ceraarct_cl1s	50	11.5708	5.61667	0.618293	8.65231	1.67527	0.742458	10.254	2.469	0.814829	10.3054	16.49	M	cl1s	0.1	Ceraarct	bcv
M_T3_5	Ceraarct_cl1s	30	12.998	5.50667	1.53452	20.3169	2.66185	1.99364	10.377	2.524	2.54127	36.6845	50.1433	M	cl1s	0.1	Ceraarct	bcv
M_T3_7	Ceraarct_cl1s	60	21.7662	5.17667	1.43257	26.8177	3.56206	3.32247	8.83833	2.932	0.991029	10.783	38.84	M	cl1s	0.1	Ceraarct	bcv
M_T4_1	Ceraarct_cl1s	50	16.4442	6.12333	0.533515	10.6378	1.40423	1.2991	9.98667	2.383	0.221277	2.51055	50.2533	M	cl1s	0.1	Ceraarct	bcv
M_T4_2	Ceraarct_cl1s	45	12.5538	6.07333	1.31314	18.6012	1.7561	1.71028	11.016	2.43167	0.269289	3.07781	31.2967	M	cl1s	0.1	Ceraarct	bcv
M_T4_3	Ceraarct_cl1s	40	22.1274	6.35	0.733554	9.83231	2.21423	1.32514	9.658	1.831	0.25805	2.90561	54.0233	M	cl1s	0.1	Ceraarct	bcv
M_T4_4	Ceraarct_cl1s	25	11.0629	5.72667	0.962918	8.93347	0.812416	1.51164	10.4873	3.051	0.236084	2.49725	38.5267	M	cl1s	0.1	Ceraarct	bcv
M_T4_5	Ceraarct_cl1s	25	2.59095	6.44333	0.896523	8.57052	0.631531	0.901925	8.25367	3.13667	0.141285	1.45315	27.82	M	cl1s	0.1	Ceraarct	bcv
M_T4_6	Ceraarct_cl1s	40	25.5835	6.41	0.61877	6.00933	1.02974	0.952974	10.6147	2.29167	0.286777	3.20227	21.8133	M	cl1s	0.1	Ceraarct	bcv
M_T4_7	Ceraarct_cl1s	25	5.27899	6.44	0.694796	8.31463	0.752031	0.654615	9.85533	2.82933	0.409553	4.7369	18.9433	M	cl1s	0.1	Ceraarct	bcv
M_T4_8	Ceraarct_cl1s	40	19.8679	6.06	0.988699	5.98655	2.01728	0.826662	9.26833	3.518	0.319344	3.56903	16.0167	M	cl1s	0.1	Ceraarct	bcv
Ha_H1_1	Cochgroe_cl1s	70	42.1208	4.46333	7.71441	78.8003	7.69994	6.68105	11.0333	2.63433	1.7748	24.1357	62.79	Ha	cl1s	0.1	Cochgroe	bcv
Ha_H1_2	Cochgroe_cl1s	70	54.6842	4.5	25.7466	115.271	11.2129	11.0595	10.2697	2.36933	1.78683	27.4492	56.68	Ha	cl1s	0.1	Cochgroe	bcv
Ha_H1_8	Cochgroe_cl1s	55	24.9532	4.33667	1.82699	8.35936	11.2254	1.32576	10.6063	2.816	0.802678	10.4129	52.6467	Ha	cl1s	0.1	Cochgroe	bcv
Ha_H1_9	Cochgroe_cl1s	80	20.1825	4.1	4.77629	9.62725	12.6354	1.30678	10.3843	3.02533	0.606673	7.76531	65.4533	Ha	cl1s	0.1	Cochgroe	bcv
Ha_H2_1	Cochgroe_cl1s	70	23.516	4.83667	1.4354	12.3716	7.88271	1.99811	10.7253	2.974	0.959598	12.7297	36.1133	Ha	cl1s	0.1	Cochgroe	bcv
Ha_H2_2	Cochgroe_cl1s	80	18.4323	5.45	0.76938	19.378	2.74844	1.20436	9.78333	2.97667	0.598539	6.73332	25.32	Ha	cl1s	0.1	Cochgroe	bcv
Ha_H2_3	Cochgroe_cl1s	75	17.0616	5.67667	0.790549	15.1965	2.28436	0.831745	9.94633	2.841	0.474956	5.25324	28.9733	Ha	cl1s	0.1	Cochgroe	bcv
Ha_H2_4	Cochgroe_cl1s	80	18.4959	5.06667	0.862619	16.603	4.13143	0.547785	10.5423	3.241	0.583427	6.55821	30.3467	Ha	cl1s	0.1	Cochgroe	bcv
Ha_H2_5	Cochgroe_cl1s	80	34.0245	5.53667	4.21623	17.1682	3.30516	2.12273	10.2607	2.386	0.902718	11.7647	37.1533	Ha	cl1s	0.1	Cochgroe	bcv
Ha_H2_6	Cochgroe_cl1s	80	13.1051	6.24667	3.65543	22.1061	3.23386	0.897532	10.6707	2.48833	0.316599	3.64439	34.1267	Ha	cl1s	0.1	Cochgroe	bcv
Ha_H2_7	Cochgroe_cl1s	90	39.4885	5.46667	7.49029	11.8738	1.97949	2.87059	9.5395	2.1355	1.16116	15.1992	35.2967	Ha	cl1s	0.1	Cochgroe	bcv
Ha_H2_8	Cochgroe_cl1s	25	18.4451	4.53	4.69407	2.57172	2.30325	1.30783	10.1917	1.68433	0.786058	9.01686	35.34	Ha	cl1s	0.1	Cochgroe	bcv
Ha_H2_9	Cochgroe_cl1s	85	50.8502	4.88667	17.817	24.8198	19.2937	6.38233	12.4083	3.61967	2.5158	30.6233	44.8867	Ha	cl1s	0.1	Cochgroe	bcv
Ho_A1_1	Cochgroe_cl1s	16	61.2478	4.22667	36.3253	69.9259	116.764	10.1317	11.455	2.788	1.29883	15.4197	86.1667	Ho	cl1s	0.1	Cochgroe	bcv
Ho_A1_11	Cochgroe_cl1s	100	58.9206	6.27667	4.90464	41.6022	21.8137	4.00007	9.14633	4.708	0.61152	7.41806	43.3333	Ho	cl1s	0.1	Cochgroe	bcv
Ho_A1_2	Cochgroe_cl1s	5	67.8494	4.22333	36.5786	51.5456	135.371	13.6022	12.0537	3.13067	3.15379	34.9713	87.9333	Ho	cl1s	0.1	Cochgroe	bcv
Ho_A1_3	Cochgroe_cl1s	20	66.4104	3.94667	59.563	124.814	255.305	21.378	13.166	2.52133	3.16228	33.5482	141.7	Ho	cl1s	0.1	Cochgroe	bcv
Ho_A1_4	Cochgroe_cl1s	10	71.4569	4.65	46.3096	46.1394	142.216	8.77101	11.3757	3.99	0.405463	4.34131	76.5333	Ho	cl1s	0.1	Cochgroe	bcv
Ho_A1_5	Cochgroe_cl1s	20	58.8421	7.09	24.3842	29.4695	49.8835	3.87901	13.103	3.36233	2.59867	27.6526	75.7333	Ho	cl1s	0.1	Cochgroe	bcv
Ho_A1_6	Cochgroe_cl1s	15	75.1878	6.43667	82.433	99.3634	47.3732	20.6757	12.201	2.9335	3.38739	42.7348	54.8667	Ho	cl1s	0.1	Cochgroe	bcv
Ho_A1_7	Cochgroe_cl1s	15	69.8046	5.11667	42.0908	86.003	60.3225	12.3805	11.5097	1.991	3.27368	39.4943	48.3333	Ho	cl1s	0.1	Cochgroe	bcv
Ho_A2_1	Cochgroe_cl1s	50	35.8692	7.42	1.06282	17.6975	1.39288	0.991288	2.751	3.74633	0.24742	3.37633	38.3667	Ho	cl1s	0.1	Cochgroe	bcv
Ho_G2_1	Cochgroe_cl1s	30	1.26156	7.81	0.950964	4.56463	1e-09	0.190193	6.34233	19.6537	0.138096	4.05018	68.5	Ho	cl1s	0.1	Cochgroe	bcv
Ho_G2_4	Cochgroe_cl1s	40	3.49216	7.7	2.68933	3.07916	1.11821	0.464559	7.94867	22.143	0.134016	4.27674	76.6	Ho	cl1s	0.1	Cochgroe	bcv
Ho_G2_7	Cochgroe_cl1s	30	8.82632	8.24333	0.619069	2.88449	1.79565	1e-09	4.174	2.01667	0.248159	2.63012	103.867	Ho	cl1s	0.1	Cochgroe	bcv
Ho_G2_8	Cochgroe_cl1s	10	6.73638	7.9	0.617649	2.65422	1.56344	1e-09	2.34167	0.814	0.223633	2.66752	88.7667	Ho	cl1s	0.1	Cochgroe	bcv
Ho_A1_1	Descalpi_cl1s	16	61.2478	4.22667	36.3253	69.9259	116.764	10.1317	11.455	2.788	1.29883	15.4197	86.1667	Ho	cl1s	0.1	Descalpi	bcv
Ho_A1_2	Descalpi_cl1s	5	67.8494	4.22333	36.5786	51.5456	135.371	13.6022	12.0537	3.13067	3.15379	34.9713	87.9333	Ho	cl1s	0.1	Descalpi	bcv
Ho_A1_4	Descalpi_cl1s	10	71.4569	4.65	46.3096	46.1394	142.216	8.77101	11.3757	3.99	0.405463	4.34131	76.5333	Ho	cl1s	0.1	Descalpi	bcv
Ho_G2_1	Descalpi_cl1s	30	1.26156	7.81	0.950964	4.56463	1e-09	0.190193	6.34233	19.6537	0.138096	4.05018	68.5	Ho	cl1s	0.1	Descalpi	bcv
Ho_G2_10	Descalpi_cl1s	98	8.06183	7.78333	0.892102	2.80734	1.31028	0.186782	4.864	2.43733	0.270853	2.98259	73.1667	Ho	cl1s	0.1	Descalpi	bcv
Ho_G2_7	Descalpi_cl1s	30	8.82632	8.24333	0.619069	2.88449	1.79565	1e-09	4.174	2.01667	0.248159	2.63012	103.867	Ho	cl1s	0.1	Descalpi	bcv
Ho_G2_8	Descalpi_cl1s	10	6.73638	7.9	0.617649	2.65422	1.56344	1e-09	2.34167	0.814	0.223633	2.66752	88.7667	Ho	cl1s	0.1	Descalpi	bcv
Ho_G2_9	Descalpi_cl1s	30	5.24137	7.96	0.442569	2.57347	1.45128	0.0611532	2.757	2.257	0.279209	3.00577	91.9	Ho	cl1s	0.1	Descalpi	bcv
B_A_1	Drabsp._cl1s	95	34.6667	7.99	0.463822	11.8275	1.62338	1.39147	5.29	7.683	0.257999	3.67159	116.41	B	cl1s	0.1	Drabsp.	hav
B_A_4	Drabsp._cl1s	95	45.3608	8.06	0.619353	4.95483	5.88386	1.54838	4.973	0.687	0.329869	4.8582	100.79	B	cl1s	0.1	Drabsp.	hav
B_K_1	Drabsp._cl1s	15	11.5916	8.75	0.111508	2.34168	0.446034	0.669051	4.416	26.193	0.0342706	9.78036	127.3	B	cl1s	0.1	Drabsp.	hav
B_K_2	Drabsp._cl1s	10	12.7686	8.78	0.110895	3.77043	0.44358	0.665369	3.066	25.988	0.0706283	13.0045	125.34	B	cl1s	0.1	Drabsp.	hav
Ho_A1_7	Drabsp._cl1s	15	69.8046	5.11667	42.0908	86.003	60.3225	12.3805	11.5097	1.991	3.27368	39.4943	48.3333	Ho	cl1s	0.1	Drabsp.	hav
Ho_A2_5	Drabsp._cl1s	60	36.2041	7.20333	0.658323	28.1982	1e-09	1.79716	1.565	3.48433	0.240247	3.09958	44.4	Ho	cl1s	0.1	Drabsp.	hav
Ho_A2_7	Drabsp._cl1s	25	18.4879	7.13	1e-09	16.1652	1e-09	1.20176	4.78633	3.95133	0.231983	2.67256	34.8	Ho	cl1s	0.1	Drabsp.	hav
Ho_G2_7	Drabsp._cl1s	30	8.82632	8.24333	0.619069	2.88449	1.79565	1e-09	4.174	2.01667	0.248159	2.63012	103.867	Ho	cl1s	0.1	Drabsp.	hav
Ho_G2_9	Drabsp._cl1s	30	5.24137	7.96	0.442569	2.57347	1.45128	0.0611532	2.757	2.257	0.279209	3.00577	91.9	Ho	cl1s	0.1	Drabsp.	hav
Is_L1_1	Drabsp._cl1s	55	13.2194	5.63667	0.92595	14.166	0.782442	0.711321	7.37333	2.414	0.257286	3.11579	56.16	Is	cl1s	0.1	Drabsp.	hav
Is_L1_2	Drabsp._cl1s	45	19.2595	5.4	0.477613	13.863	0.4126	0.553164	6.65767	2.70733	0.152271	1.80838	44.6533	Is	cl1s	0.1	Drabsp.	hav
Is_L1_3	Drabsp._cl1s	40	22.5314	5.2	0.259693	13.4604	0.433621	0.722727	4.876	3	0.217596	2.61443	25.1367	Is	cl1s	0.1	Drabsp.	hav
Is_L1_5	Drabsp._cl1s	40	18.7634	5.67667	0.141816	7.37158	0.339783	0.536217	5.25867	2.97733	0.107536	1.26514	48.22	Is	cl1s	0.1	Drabsp.	hav
Is_L1_6	Drabsp._cl1s	30	20.0518	5.67	0.235891	18.6086	0.721707	0.216308	5.95767	2.67733	0.171989	2.14412	41.8	Is	cl1s	0.1	Drabsp.	hav
Is_L1_7	Drabsp._cl1s	25	19.8386	5.78	0.552638	23.3827	0.831593	0.489237	4.72	2.41833	0.158747	1.97468	85.9833	Is	cl1s	0.1	Drabsp.	hav
Is_L1_9	Drabsp._cl1s	5	14.1854	5.71333	0.554862	17.5103	0.96245	0.483091	4.233	2.639	0.0968157	1.29091	91.5433	Is	cl1s	0.1	Drabsp.	hav
Is_L2_2	Drabsp._cl1s	40	17.0399	5.67333	0.121522	8.09805	0.369246	0.427846	3.15233	3.04833	0.113087	1.30458	14.8633	Is	cl1s	0.1	Drabsp.	hav
Is_L2_8	Drabsp._cl1s	60	29.9889	6.03	0.190916	12.832	0.487779	0.6896	0.44	2.125	0.26903	4.12576	32.5433	Is	cl1s	0.1	Drabsp.	hav
B_A_5	Equibore_cl1s	90	42.3979	7.66	2.59112	43.1853	4.31853	4.03063	3.081	3.375	0.469983	7.44292	114.43	B	cl1s	0.1	Equibore	hav
Ho_A2_1	Equibore_cl1s	50	35.8692	7.42	1.06282	17.6975	1.39288	0.991288	2.751	3.74633	0.24742	3.37633	38.3667	Ho	cl1s	0.1	Equibore	hav
Ho_A2_4	Equibore_cl1s	60	31.4943	7.39667	0.505862	20.9209	1e-09	1.07617	2.925	4.64933	0.0995652	1.29788	47.5667	Ho	cl1s	0.1	Equibore	hav
Ho_A2_6	Equibore_cl1s	7	14.6799	7.02333	0.259311	19.4014	1e-09	0.803556	1.74367	3.55933	0.264821	3.57329	29.2	Ho	cl1s	0.1	Equibore	hav
Ho_A2_8	Equibore_cl1s	3	12.4126	6.76	1e-09	9.91568	1e-09	0.42852	1.57467	4.588	0.157278	1.9445	17.5133	Ho	cl1s	0.1	Equibore	hav
Ho_A2_9	Equibore_cl1s	40	17.047	8.02333	0.168091	5.68152	2.00958	1.06995	1.25833	5.01667	0.0896369	1.07889	85.1	Ho	cl1s	0.1	Equibore	hav
Is_L1_5	Equibore_cl1s	40	18.7634	5.67667	0.141816	7.37158	0.339783	0.536217	5.25867	2.97733	0.107536	1.26514	48.22	Is	cl1s	0.1	Equibore	hav
Is_L2_6	Equibore_cl1s	5	14.6721	4.97	0.104349	15.1823	0.417396	0.527048	1.74633	3.14733	0.116436	1.44355	53.9767	Is	cl1s	0.1	Equibore	hav
Ha_H2_2	Luzuconf_cl1s	80	18.4323	5.45	0.76938	19.378	2.74844	1.20436	9.78333	2.97667	0.598539	6.73332	25.32	Ha	cl1s	0.1	Luzuconf	hav
Ha_H2_3	Luzuconf_cl1s	75	17.0616	5.67667	0.790549	15.1965	2.28436	0.831745	9.94633	2.841	0.474956	5.25324	28.9733	Ha	cl1s	0.1	Luzuconf	hav
Ho_A1_6	Luzuconf_cl1s	15	75.1878	6.43667	82.433	99.3634	47.3732	20.6757	12.201	2.9335	3.38739	42.7348	54.8667	Ho	cl1s	0.1	Luzuconf	hav
Ho_A1_7	Luzuconf_cl1s	15	69.8046	5.11667	42.0908	86.003	60.3225	12.3805	11.5097	1.991	3.27368	39.4943	48.3333	Ho	cl1s	0.1	Luzuconf	hav
Is_L1_2	Luzuconf_cl1s	45	19.2595	5.4	0.477613	13.863	0.4126	0.553164	6.65767	2.70733	0.152271	1.80838	44.6533	Is	cl1s	0.1	Luzuconf	hav
Is_L1_3	Luzuconf_cl1s	40	22.5314	5.2	0.259693	13.4604	0.433621	0.722727	4.876	3	0.217596	2.61443	25.1367	Is	cl1s	0.1	Luzuconf	hav
Is_L1_4	Luzuconf_cl1s	60	18.7959	5.55333	0.348784	10.7339	0.348622	0.667716	5.7	2.95867	0.105408	1.23042	32.2767	Is	cl1s	0.1	Luzuconf	hav
Is_L1_6	Luzuconf_cl1s	30	20.0518	5.67	0.235891	18.6086	0.721707	0.216308	5.95767	2.67733	0.171989	2.14412	41.8	Is	cl1s	0.1	Luzuconf	hav
Is_L1_7	Luzuconf_cl1s	25	19.8386	5.78	0.552638	23.3827	0.831593	0.489237	4.72	2.41833	0.158747	1.97468	85.9833	Is	cl1s	0.1	Luzuconf	hav
Is_L1_8	Luzuconf_cl1s	15	17.7271	5.59	0.617674	16.9625	0.817913	0.409187	4.801	2.424	0.150281	1.91537	57	Is	cl1s	0.1	Luzuconf	hav
Is_L1_9	Luzuconf_cl1s	5	14.1854	5.71333	0.554862	17.5103	0.96245	0.483091	4.233	2.639	0.0968157	1.29091	91.5433	Is	cl1s	0.1	Luzuconf	hav
Is_L2_1	Luzuconf_cl1s	55	17.8186	5.42667	0.221537	9.91089	0.37637	0.44714	3.70033	2.58767	0.100197	1.30092	22.7667	Is	cl1s	0.1	Luzuconf	hav
Is_L2_2	Luzuconf_cl1s	40	17.0399	5.67333	0.121522	8.09805	0.369246	0.427846	3.15233	3.04833	0.113087	1.30458	14.8633	Is	cl1s	0.1	Luzuconf	hav
Is_L2_3	Luzuconf_cl1s	40	18.4583	5.46	0.162541	8.40768	0.391621	0.392943	3.25967	3.50833	0.122082	1.41397	19.5533	Is	cl1s	0.1	Luzuconf	hav
Is_L2_4	Luzuconf_cl1s	65	17.8886	5.41333	0.0974431	6.29008	0.389773	0.455809	2.96567	3.54933	0.131103	1.52739	14.63	Is	cl1s	0.1	Luzuconf	hav
Is_L2_5	Luzuconf_cl1s	80	20.6824	5.59667	0.185621	8.58808	0.448926	0.71498	2.56633	3.194	0.16449	2.06753	22.54	Is	cl1s	0.1	Luzuconf	hav
Is_L2_6	Luzuconf_cl1s	5	14.6721	4.97	0.104349	15.1823	0.417396	0.527048	1.74633	3.14733	0.116436	1.44355	53.9767	Is	cl1s	0.1	Luzuconf	hav
Is_L2_7	Luzuconf_cl1s	70	22.0984	5.51333	0.106833	9.59445	0.427333	0.699082	1.392	2.68733	0.199847	2.92699	37.2367	Is	cl1s	0.1	Luzuconf	hav
Is_L2_8	Luzuconf_cl1s	60	29.9889	6.03	0.190916	12.832	0.487779	0.6896	0.44	2.125	0.26903	4.12576	32.5433	Is	cl1s	0.1	Luzuconf	hav
Is_L2_9	Luzuconf_cl1s	20	19.2838	5.74667	0.0942065	7.55426	0.376826	0.626348	1.318	3.00167	0.103548	1.3312	20.71	Is	cl1s	0.1	Luzuconf	hav
M_T4_2	Luzuconf_cl1s	45	12.5538	6.07333	1.31314	18.6012	1.7561	1.71028	11.016	2.43167	0.269289	3.07781	31.2967	M	cl1s	0.1	Luzuconf	hav
M_T4_3	Luzuconf_cl1s	40	22.1274	6.35	0.733554	9.83231	2.21423	1.32514	9.658	1.831	0.25805	2.90561	54.0233	M	cl1s	0.1	Luzuconf	hav
M_T4_4	Luzuconf_cl1s	25	11.0629	5.72667	0.962918	8.93347	0.812416	1.51164	10.4873	3.051	0.236084	2.49725	38.5267	M	cl1s	0.1	Luzuconf	hav
M_T4_5	Luzuconf_cl1s	25	2.59095	6.44333	0.896523	8.57052	0.631531	0.901925	8.25367	3.13667	0.141285	1.45315	27.82	M	cl1s	0.1	Luzuconf	hav
M_T4_6	Luzuconf_cl1s	40	25.5835	6.41	0.61877	6.00933	1.02974	0.952974	10.6147	2.29167	0.286777	3.20227	21.8133	M	cl1s	0.1	Luzuconf	hav
M_T4_7	Luzuconf_cl1s	25	5.27899	6.44	0.694796	8.31463	0.752031	0.654615	9.85533	2.82933	0.409553	4.7369	18.9433	M	cl1s	0.1	Luzuconf	hav
M_T4_8	Luzuconf_cl1s	40	19.8679	6.06	0.988699	5.98655	2.01728	0.826662	9.26833	3.518	0.319344	3.56903	16.0167	M	cl1s	0.1	Luzuconf	hav
B_A_4	Oxyrdigy_cl1s	95	45.3608	8.06	0.619353	4.95483	5.88386	1.54838	4.973	0.687	0.329869	4.8582	100.79	B	cl1s	0.1	Oxyrdigy	bcv
B_A_5	Oxyrdigy_cl1s	90	42.3979	7.66	2.59112	43.1853	4.31853	4.03063	3.081	3.375	0.469983	7.44292	114.43	B	cl1s	0.1	Oxyrdigy	bcv
Is_L1_1	Oxyrdigy_cl1s	55	13.2194	5.63667	0.92595	14.166	0.782442	0.711321	7.37333	2.414	0.257286	3.11579	56.16	Is	cl1s	0.1	Oxyrdigy	bcv
Is_L1_4	Oxyrdigy_cl1s	60	18.7959	5.55333	0.348784	10.7339	0.348622	0.667716	5.7	2.95867	0.105408	1.23042	32.2767	Is	cl1s	0.1	Oxyrdigy	bcv
Is_L1_5	Oxyrdigy_cl1s	40	18.7634	5.67667	0.141816	7.37158	0.339783	0.536217	5.25867	2.97733	0.107536	1.26514	48.22	Is	cl1s	0.1	Oxyrdigy	bcv
Is_L1_6	Oxyrdigy_cl1s	30	20.0518	5.67	0.235891	18.6086	0.721707	0.216308	5.95767	2.67733	0.171989	2.14412	41.8	Is	cl1s	0.1	Oxyrdigy	bcv
Is_L2_2	Oxyrdigy_cl1s	40	17.0399	5.67333	0.121522	8.09805	0.369246	0.427846	3.15233	3.04833	0.113087	1.30458	14.8633	Is	cl1s	0.1	Oxyrdigy	bcv
Is_L2_4	Oxyrdigy_cl1s	65	17.8886	5.41333	0.0974431	6.29008	0.389773	0.455809	2.96567	3.54933	0.131103	1.52739	14.63	Is	cl1s	0.1	Oxyrdigy	bcv
M_T1_1	Oxyrdigy_cl1s	65	34.4693	4.24333	23.4207	70.0211	8.00648	10.4686	11.5355	2.087	0.582037	7.43909	66.1367	M	cl1s	0.1	Oxyrdigy	bcv
M_T1_2	Oxyrdigy_cl1s	50	22.3527	4.17667	26.7683	43.0194	4.4083	5.82217	10.6063	2.30333	0.909062	12.1071	65.6267	M	cl1s	0.1	Oxyrdigy	bcv
M_T1_3	Oxyrdigy_cl1s	30	44.7541	3.95	43.3787	86.5715	8.92392	14.0102	11.6953	2.07267	1.50404	19.8286	83.37	M	cl1s	0.1	Oxyrdigy	bcv
M_T1_4	Oxyrdigy_cl1s	30	46.9914	3.80333	39.8255	66.5522	11.6253	11.8235	11.432	1.71	1.71463	23.1579	104.533	M	cl1s	0.1	Oxyrdigy	bcv
M_T1_5	Oxyrdigy_cl1s	50	37.1144	3.89667	23.8246	37.1145	5.49813	6.31002	12.3497	1.99567	0.968868	11.7475	77.7933	M	cl1s	0.1	Oxyrdigy	bcv
M_T1_6	Oxyrdigy_cl1s	60	23.8652	4.16	31.2745	56.2602	3.27813	3.61714	12.3413	2.211	1.9794	27.0097	53.3333	M	cl1s	0.1	Oxyrdigy	bcv
M_T1_7	Oxyrdigy_cl1s	60	20.4405	4.35667	9.54635	38.2052	6.31199	4.71929	10.0773	1.384	1.99954	25.9007	55.47	M	cl1s	0.1	Oxyrdigy	bcv
M_T1_8	Oxyrdigy_cl1s	60	43.6066	4.77333	31.033	99.6997	4.74199	10.7438	9.38633	2.16533	1.13589	17.0335	38.8667	M	cl1s	0.1	Oxyrdigy	bcv
M_T3_1	Oxyrdigy_cl1s	50	20.5305	6.12667	1.45079	14.6385	2.0966	1.84573	9.30467	2.657	0.795524	9.0422	27.93	M	cl1s	0.1	Oxyrdigy	bcv
M_T3_2	Oxyrdigy_cl1s	65	22.4224	5.94333	2.11327	14.9221	2.95532	1.56121	8.493	2.866	0.506264	5.37449	24.96	M	cl1s	0.1	Oxyrdigy	bcv
M_T3_3	Oxyrdigy_cl1s	55	14.1028	5.68667	0.535335	5.39664	1.69116	0.877004	9.068	3.11767	0.669354	7.11993	16.51	M	cl1s	0.1	Oxyrdigy	bcv
M_T3_4	Oxyrdigy_cl1s	50	11.5708	5.61667	0.618293	8.65231	1.67527	0.742458	10.254	2.469	0.814829	10.3054	16.49	M	cl1s	0.1	Oxyrdigy	bcv
M_T3_6	Oxyrdigy_cl1s	20	23.3537	5.48667	5.03216	55.9002	4.51357	4.01801	9.479	2.12767	1.11025	13.7259	52.7733	M	cl1s	0.1	Oxyrdigy	bcv
M_T3_7	Oxyrdigy_cl1s	60	21.7662	5.17667	1.43257	26.8177	3.56206	3.32247	8.83833	2.932	0.991029	10.783	38.84	M	cl1s	0.1	Oxyrdigy	bcv
M_T4_1	Oxyrdigy_cl1s	50	16.4442	6.12333	0.533515	10.6378	1.40423	1.2991	9.98667	2.383	0.221277	2.51055	50.2533	M	cl1s	0.1	Oxyrdigy	bcv
M_T4_2	Oxyrdigy_cl1s	45	12.5538	6.07333	1.31314	18.6012	1.7561	1.71028	11.016	2.43167	0.269289	3.07781	31.2967	M	cl1s	0.1	Oxyrdigy	bcv
M_T4_3	Oxyrdigy_cl1s	40	22.1274	6.35	0.733554	9.83231	2.21423	1.32514	9.658	1.831	0.25805	2.90561	54.0233	M	cl1s	0.1	Oxyrdigy	bcv
M_T4_4	Oxyrdigy_cl1s	25	11.0629	5.72667	0.962918	8.93347	0.812416	1.51164	10.4873	3.051	0.236084	2.49725	38.5267	M	cl1s	0.1	Oxyrdigy	bcv
M_T4_7	Oxyrdigy_cl1s	25	5.27899	6.44	0.694796	8.31463	0.752031	0.654615	9.85533	2.82933	0.409553	4.7369	18.9433	M	cl1s	0.1	Oxyrdigy	bcv
B_A_1	Poaalpi_cl1s	95	34.6667	7.99	0.463822	11.8275	1.62338	1.39147	5.29	7.683	0.257999	3.67159	116.41	B	cl1s	0.1	Poaalpi	bcv
B_A_2	Poaalpi_cl1s	95	27.3642	7.41	0.384025	8.44856	1.15208	0.768051	5.253	9.545	0.284315	5.64173	69.74	B	cl1s	0.1	Poaalpi	bcv
B_A_3	Poaalpi_cl1s	70	32.3442	7.91	0.43377	20.3872	4.55458	0.867539	5.454	4.143	0.415457	5.31563	87.11	B	cl1s	0.1	Poaalpi	bcv
B_A_4	Poaalpi_cl1s	95	45.3608	8.06	0.619353	4.95483	5.88386	1.54838	4.973	0.687	0.329869	4.8582	100.79	B	cl1s	0.1	Poaalpi	bcv
B_K_1	Poaalpi_cl1s	15	11.5916	8.75	0.111508	2.34168	0.446034	0.669051	4.416	26.193	0.0342706	9.78036	127.3	B	cl1s	0.1	Poaalpi	bcv
Ha_H1_1	Poaalpi_cl1s	70	42.1208	4.46333	7.71441	78.8003	7.69994	6.68105	11.0333	2.63433	1.7748	24.1357	62.79	Ha	cl1s	0.1	Poaalpi	bcv
Ha_H1_3	Poaalpi_cl1s	40	71.6861	3.85667	24.3511	155.699	131.604	42.5899	10.8177	2.52033	2.30774	34.7415	97.2233	Ha	cl1s	0.1	Poaalpi	bcv
Ha_H1_4	Poaalpi_cl1s	95	33.457	4.0325	2.47906	24.2085	23.9971	2.93697	10.6215	3.114	1.03999	12.8796	61.8875	Ha	cl1s	0.1	Poaalpi	bcv
Ha_H1_5	Poaalpi_cl1s	80	63.2055	4.30333	2.91409	42.7139	17.8059	5.28154	12.2603	3.26233	1.93846	28.1187	50.4667	Ha	cl1s	0.1	Poaalpi	bcv
Ha_H1_6	Poaalpi_cl1s	75	65.9478	4.06667	4.9276	31.8364	33.5624	5.13279	11.897	3.65133	1.79657	25.1902	56.5633	Ha	cl1s	0.1	Poaalpi	bcv
Ha_H1_9	Poaalpi_cl1s	80	20.1825	4.1	4.77629	9.62725	12.6354	1.30678	10.3843	3.02533	0.606673	7.76531	65.4533	Ha	cl1s	0.1	Poaalpi	bcv
Ha_H2_1	Poaalpi_cl1s	70	23.516	4.83667	1.4354	12.3716	7.88271	1.99811	10.7253	2.974	0.959598	12.7297	36.1133	Ha	cl1s	0.1	Poaalpi	bcv
Ha_H2_2	Poaalpi_cl1s	80	18.4323	5.45	0.76938	19.378	2.74844	1.20436	9.78333	2.97667	0.598539	6.73332	25.32	Ha	cl1s	0.1	Poaalpi	bcv
Ha_H2_3	Poaalpi_cl1s	75	17.0616	5.67667	0.790549	15.1965	2.28436	0.831745	9.94633	2.841	0.474956	5.25324	28.9733	Ha	cl1s	0.1	Poaalpi	bcv
Ha_H2_4	Poaalpi_cl1s	80	18.4959	5.06667	0.862619	16.603	4.13143	0.547785	10.5423	3.241	0.583427	6.55821	30.3467	Ha	cl1s	0.1	Poaalpi	bcv
Ha_H2_5	Poaalpi_cl1s	80	34.0245	5.53667	4.21623	17.1682	3.30516	2.12273	10.2607	2.386	0.902718	11.7647	37.1533	Ha	cl1s	0.1	Poaalpi	bcv
Ha_H2_6	Poaalpi_cl1s	80	13.1051	6.24667	3.65543	22.1061	3.23386	0.897532	10.6707	2.48833	0.316599	3.64439	34.1267	Ha	cl1s	0.1	Poaalpi	bcv
Ha_H2_7	Poaalpi_cl1s	90	39.4885	5.46667	7.49029	11.8738	1.97949	2.87059	9.5395	2.1355	1.16116	15.1992	35.2967	Ha	cl1s	0.1	Poaalpi	bcv
Ha_H2_8	Poaalpi_cl1s	25	18.4451	4.53	4.69407	2.57172	2.30325	1.30783	10.1917	1.68433	0.786058	9.01686	35.34	Ha	cl1s	0.1	Poaalpi	bcv
Ha_H2_9	Poaalpi_cl1s	85	50.8502	4.88667	17.817	24.8198	19.2937	6.38233	12.4083	3.61967	2.5158	30.6233	44.8867	Ha	cl1s	0.1	Poaalpi	bcv
Ho_A1_1	Poaalpi_cl1s	16	61.2478	4.22667	36.3253	69.9259	116.764	10.1317	11.455	2.788	1.29883	15.4197	86.1667	Ho	cl1s	0.1	Poaalpi	bcv
Ho_A1_2	Poaalpi_cl1s	5	67.8494	4.22333	36.5786	51.5456	135.371	13.6022	12.0537	3.13067	3.15379	34.9713	87.9333	Ho	cl1s	0.1	Poaalpi	bcv
Ho_A1_3	Poaalpi_cl1s	20	66.4104	3.94667	59.563	124.814	255.305	21.378	13.166	2.52133	3.16228	33.5482	141.7	Ho	cl1s	0.1	Poaalpi	bcv
Ho_A1_4	Poaalpi_cl1s	10	71.4569	4.65	46.3096	46.1394	142.216	8.77101	11.3757	3.99	0.405463	4.34131	76.5333	Ho	cl1s	0.1	Poaalpi	bcv
Ho_A1_5	Poaalpi_cl1s	20	58.8421	7.09	24.3842	29.4695	49.8835	3.87901	13.103	3.36233	2.59867	27.6526	75.7333	Ho	cl1s	0.1	Poaalpi	bcv
Ho_A1_6	Poaalpi_cl1s	15	75.1878	6.43667	82.433	99.3634	47.3732	20.6757	12.201	2.9335	3.38739	42.7348	54.8667	Ho	cl1s	0.1	Poaalpi	bcv
Ho_A1_7	Poaalpi_cl1s	15	69.8046	5.11667	42.0908	86.003	60.3225	12.3805	11.5097	1.991	3.27368	39.4943	48.3333	Ho	cl1s	0.1	Poaalpi	bcv
Is_L1_1	Poaalpi_cl1s	55	13.2194	5.63667	0.92595	14.166	0.782442	0.711321	7.37333	2.414	0.257286	3.11579	56.16	Is	cl1s	0.1	Poaalpi	bcv
Is_L1_2	Poaalpi_cl1s	45	19.2595	5.4	0.477613	13.863	0.4126	0.553164	6.65767	2.70733	0.152271	1.80838	44.6533	Is	cl1s	0.1	Poaalpi	bcv
Is_L1_3	Poaalpi_cl1s	40	22.5314	5.2	0.259693	13.4604	0.433621	0.722727	4.876	3	0.217596	2.61443	25.1367	Is	cl1s	0.1	Poaalpi	bcv
Is_L1_4	Poaalpi_cl1s	60	18.7959	5.55333	0.348784	10.7339	0.348622	0.667716	5.7	2.95867	0.105408	1.23042	32.2767	Is	cl1s	0.1	Poaalpi	bcv
Is_L1_5	Poaalpi_cl1s	40	18.7634	5.67667	0.141816	7.37158	0.339783	0.536217	5.25867	2.97733	0.107536	1.26514	48.22	Is	cl1s	0.1	Poaalpi	bcv
Is_L1_6	Poaalpi_cl1s	30	20.0518	5.67	0.235891	18.6086	0.721707	0.216308	5.95767	2.67733	0.171989	2.14412	41.8	Is	cl1s	0.1	Poaalpi	bcv
Is_L1_7	Poaalpi_cl1s	25	19.8386	5.78	0.552638	23.3827	0.831593	0.489237	4.72	2.41833	0.158747	1.97468	85.9833	Is	cl1s	0.1	Poaalpi	bcv
Is_L1_9	Poaalpi_cl1s	5	14.1854	5.71333	0.554862	17.5103	0.96245	0.483091	4.233	2.639	0.0968157	1.29091	91.5433	Is	cl1s	0.1	Poaalpi	bcv
Is_L2_1	Poaalpi_cl1s	55	17.8186	5.42667	0.221537	9.91089	0.37637	0.44714	3.70033	2.58767	0.100197	1.30092	22.7667	Is	cl1s	0.1	Poaalpi	bcv
Is_L2_2	Poaalpi_cl1s	40	17.0399	5.67333	0.121522	8.09805	0.369246	0.427846	3.15233	3.04833	0.113087	1.30458	14.8633	Is	cl1s	0.1	Poaalpi	bcv
Is_L2_3	Poaalpi_cl1s	40	18.4583	5.46	0.162541	8.40768	0.391621	0.392943	3.25967	3.50833	0.122082	1.41397	19.5533	Is	cl1s	0.1	Poaalpi	bcv
Is_L2_4	Poaalpi_cl1s	65	17.8886	5.41333	0.0974431	6.29008	0.389773	0.455809	2.96567	3.54933	0.131103	1.52739	14.63	Is	cl1s	0.1	Poaalpi	bcv
Is_L2_6	Poaalpi_cl1s	5	14.6721	4.97	0.104349	15.1823	0.417396	0.527048	1.74633	3.14733	0.116436	1.44355	53.9767	Is	cl1s	0.1	Poaalpi	bcv
Is_L2_7	Poaalpi_cl1s	70	22.0984	5.51333	0.106833	9.59445	0.427333	0.699082	1.392	2.68733	0.199847	2.92699	37.2367	Is	cl1s	0.1	Poaalpi	bcv
Is_L2_8	Poaalpi_cl1s	60	29.9889	6.03	0.190916	12.832	0.487779	0.6896	0.44	2.125	0.26903	4.12576	32.5433	Is	cl1s	0.1	Poaalpi	bcv
Is_L2_9	Poaalpi_cl1s	20	19.2838	5.74667	0.0942065	7.55426	0.376826	0.626348	1.318	3.00167	0.103548	1.3312	20.71	Is	cl1s	0.1	Poaalpi	bcv
M_T1_1	Poaalpi_cl1s	65	34.4693	4.24333	23.4207	70.0211	8.00648	10.4686	11.5355	2.087	0.582037	7.43909	66.1367	M	cl1s	0.1	Poaalpi	bcv
M_T1_2	Poaalpi_cl1s	50	22.3527	4.17667	26.7683	43.0194	4.4083	5.82217	10.6063	2.30333	0.909062	12.1071	65.6267	M	cl1s	0.1	Poaalpi	bcv
M_T1_3	Poaalpi_cl1s	30	44.7541	3.95	43.3787	86.5715	8.92392	14.0102	11.6953	2.07267	1.50404	19.8286	83.37	M	cl1s	0.1	Poaalpi	bcv
M_T1_4	Poaalpi_cl1s	30	46.9914	3.80333	39.8255	66.5522	11.6253	11.8235	11.432	1.71	1.71463	23.1579	104.533	M	cl1s	0.1	Poaalpi	bcv
M_T1_5	Poaalpi_cl1s	50	37.1144	3.89667	23.8246	37.1145	5.49813	6.31002	12.3497	1.99567	0.968868	11.7475	77.7933	M	cl1s	0.1	Poaalpi	bcv
M_T1_6	Poaalpi_cl1s	60	23.8652	4.16	31.2745	56.2602	3.27813	3.61714	12.3413	2.211	1.9794	27.0097	53.3333	M	cl1s	0.1	Poaalpi	bcv
M_T1_7	Poaalpi_cl1s	60	20.4405	4.35667	9.54635	38.2052	6.31199	4.71929	10.0773	1.384	1.99954	25.9007	55.47	M	cl1s	0.1	Poaalpi	bcv
M_T1_8	Poaalpi_cl1s	60	43.6066	4.77333	31.033	99.6997	4.74199	10.7438	9.38633	2.16533	1.13589	17.0335	38.8667	M	cl1s	0.1	Poaalpi	bcv
M_T1_9	Poaalpi_cl1s	50	28.8635	5.11333	0.539899	14.7746	1.20019	0.983383	4.647	3.41467	0.243838	2.92712	24.7567	M	cl1s	0.1	Poaalpi	bcv
M_T3_1	Poaalpi_cl1s	50	20.5305	6.12667	1.45079	14.6385	2.0966	1.84573	9.30467	2.657	0.795524	9.0422	27.93	M	cl1s	0.1	Poaalpi	bcv
M_T3_2	Poaalpi_cl1s	65	22.4224	5.94333	2.11327	14.9221	2.95532	1.56121	8.493	2.866	0.506264	5.37449	24.96	M	cl1s	0.1	Poaalpi	bcv
M_T3_3	Poaalpi_cl1s	55	14.1028	5.68667	0.535335	5.39664	1.69116	0.877004	9.068	3.11767	0.669354	7.11993	16.51	M	cl1s	0.1	Poaalpi	bcv
M_T3_4	Poaalpi_cl1s	50	11.5708	5.61667	0.618293	8.65231	1.67527	0.742458	10.254	2.469	0.814829	10.3054	16.49	M	cl1s	0.1	Poaalpi	bcv
M_T3_5	Poaalpi_cl1s	30	12.998	5.50667	1.53452	20.3169	2.66185	1.99364	10.377	2.524	2.54127	36.6845	50.1433	M	cl1s	0.1	Poaalpi	bcv
M_T3_6	Poaalpi_cl1s	20	23.3537	5.48667	5.03216	55.9002	4.51357	4.01801	9.479	2.12767	1.11025	13.7259	52.7733	M	cl1s	0.1	Poaalpi	bcv
M_T3_7	Poaalpi_cl1s	60	21.7662	5.17667	1.43257	26.8177	3.56206	3.32247	8.83833	2.932	0.991029	10.783	38.84	M	cl1s	0.1	Poaalpi	bcv
M_T4_1	Poaalpi_cl1s	50	16.4442	6.12333	0.533515	10.6378	1.40423	1.2991	9.98667	2.383	0.221277	2.51055	50.2533	M	cl1s	0.1	Poaalpi	bcv
M_T4_2	Poaalpi_cl1s	45	12.5538	6.07333	1.31314	18.6012	1.7561	1.71028	11.016	2.43167	0.269289	3.07781	31.2967	M	cl1s	0.1	Poaalpi	bcv
M_T4_3	Poaalpi_cl1s	40	22.1274	6.35	0.733554	9.83231	2.21423	1.32514	9.658	1.831	0.25805	2.90561	54.0233	M	cl1s	0.1	Poaalpi	bcv
M_T4_4	Poaalpi_cl1s	25	11.0629	5.72667	0.962918	8.93347	0.812416	1.51164	10.4873	3.051	0.236084	2.49725	38.5267	M	cl1s	0.1	Poaalpi	bcv
M_T4_5	Poaalpi_cl1s	25	2.59095	6.44333	0.896523	8.57052	0.631531	0.901925	8.25367	3.13667	0.141285	1.45315	27.82	M	cl1s	0.1	Poaalpi	bcv
M_T4_6	Poaalpi_cl1s	40	25.5835	6.41	0.61877	6.00933	1.02974	0.952974	10.6147	2.29167	0.286777	3.20227	21.8133	M	cl1s	0.1	Poaalpi	bcv
M_T4_7	Poaalpi_cl1s	25	5.27899	6.44	0.694796	8.31463	0.752031	0.654615	9.85533	2.82933	0.409553	4.7369	18.9433	M	cl1s	0.1	Poaalpi	bcv
M_T4_8	Poaalpi_cl1s	40	19.8679	6.06	0.988699	5.98655	2.01728	0.826662	9.26833	3.518	0.319344	3.56903	16.0167	M	cl1s	0.1	Poaalpi	bcv
B_A_1	Polyvivi_cl1s	95	34.6667	7.99	0.463822	11.8275	1.62338	1.39147	5.29	7.683	0.257999	3.67159	116.41	B	cl1s	0.1	Polyvivi	hav
B_A_2	Polyvivi_cl1s	95	27.3642	7.41	0.384025	8.44856	1.15208	0.768051	5.253	9.545	0.284315	5.64173	69.74	B	cl1s	0.1	Polyvivi	hav
B_A_3	Polyvivi_cl1s	70	32.3442	7.91	0.43377	20.3872	4.55458	0.867539	5.454	4.143	0.415457	5.31563	87.11	B	cl1s	0.1	Polyvivi	hav
Ho_A2_1	Polyvivi_cl1s	50	35.8692	7.42	1.06282	17.6975	1.39288	0.991288	2.751	3.74633	0.24742	3.37633	38.3667	Ho	cl1s	0.1	Polyvivi	hav
Ho_A2_2	Polyvivi_cl1s	55	30.4219	7.26333	1.40385	24.8463	1e-09	1.57707	2.691	3.944	0.102542	1.48157	39.8667	Ho	cl1s	0.1	Polyvivi	hav
Ho_A2_3	Polyvivi_cl1s	45	23.8578	7.16333	0.684362	20.9584	0.358712	0.940321	3.047	4.03267	0.16382	2.16279	35.0667	Ho	cl1s	0.1	Polyvivi	hav
Ho_A2_4	Polyvivi_cl1s	60	31.4943	7.39667	0.505862	20.9209	1e-09	1.07617	2.925	4.64933	0.0995652	1.29788	47.5667	Ho	cl1s	0.1	Polyvivi	hav
Ho_A2_5	Polyvivi_cl1s	60	36.2041	7.20333	0.658323	28.1982	1e-09	1.79716	1.565	3.48433	0.240247	3.09958	44.4	Ho	cl1s	0.1	Polyvivi	hav
Ho_A2_6	Polyvivi_cl1s	7	14.6799	7.02333	0.259311	19.4014	1e-09	0.803556	1.74367	3.55933	0.264821	3.57329	29.2	Ho	cl1s	0.1	Polyvivi	hav
Ho_A2_7	Polyvivi_cl1s	25	18.4879	7.13	1e-09	16.1652	1e-09	1.20176	4.78633	3.95133	0.231983	2.67256	34.8	Ho	cl1s	0.1	Polyvivi	hav
Ho_A2_8	Polyvivi_cl1s	3	12.4126	6.76	1e-09	9.91568	1e-09	0.42852	1.57467	4.588	0.157278	1.9445	17.5133	Ho	cl1s	0.1	Polyvivi	hav
Ho_A2_9	Polyvivi_cl1s	40	17.047	8.02333	0.168091	5.68152	2.00958	1.06995	1.25833	5.01667	0.0896369	1.07889	85.1	Ho	cl1s	0.1	Polyvivi	hav
Is_L1_6	Polyvivi_cl1s	30	20.0518	5.67	0.235891	18.6086	0.721707	0.216308	5.95767	2.67733	0.171989	2.14412	41.8	Is	cl1s	0.1	Polyvivi	hav
Is_L1_7	Polyvivi_cl1s	25	19.8386	5.78	0.552638	23.3827	0.831593	0.489237	4.72	2.41833	0.158747	1.97468	85.9833	Is	cl1s	0.1	Polyvivi	hav
Is_L1_8	Polyvivi_cl1s	15	17.7271	5.59	0.617674	16.9625	0.817913	0.409187	4.801	2.424	0.150281	1.91537	57	Is	cl1s	0.1	Polyvivi	hav
Is_L2_7	Polyvivi_cl1s	70	22.0984	5.51333	0.106833	9.59445	0.427333	0.699082	1.392	2.68733	0.199847	2.92699	37.2367	Is	cl1s	0.1	Polyvivi	hav
Is_L2_8	Polyvivi_cl1s	60	29.9889	6.03	0.190916	12.832	0.487779	0.6896	0.44	2.125	0.26903	4.12576	32.5433	Is	cl1s	0.1	Polyvivi	hav
Is_L2_9	Polyvivi_cl1s	20	19.2838	5.74667	0.0942065	7.55426	0.376826	0.626348	1.318	3.00167	0.103548	1.3312	20.71	Is	cl1s	0.1	Polyvivi	hav
M_T3_1	Polyvivi_cl1s	50	20.5305	6.12667	1.45079	14.6385	2.0966	1.84573	9.30467	2.657	0.795524	9.0422	27.93	M	cl1s	0.1	Polyvivi	hav
M_T3_2	Polyvivi_cl1s	65	22.4224	5.94333	2.11327	14.9221	2.95532	1.56121	8.493	2.866	0.506264	5.37449	24.96	M	cl1s	0.1	Polyvivi	hav
M_T3_3	Polyvivi_cl1s	55	14.1028	5.68667	0.535335	5.39664	1.69116	0.877004	9.068	3.11767	0.669354	7.11993	16.51	M	cl1s	0.1	Polyvivi	hav
M_T3_4	Polyvivi_cl1s	50	11.5708	5.61667	0.618293	8.65231	1.67527	0.742458	10.254	2.469	0.814829	10.3054	16.49	M	cl1s	0.1	Polyvivi	hav
M_T3_5	Polyvivi_cl1s	30	12.998	5.50667	1.53452	20.3169	2.66185	1.99364	10.377	2.524	2.54127	36.6845	50.1433	M	cl1s	0.1	Polyvivi	hav
M_T3_6	Polyvivi_cl1s	20	23.3537	5.48667	5.03216	55.9002	4.51357	4.01801	9.479	2.12767	1.11025	13.7259	52.7733	M	cl1s	0.1	Polyvivi	hav
Ha_H2_4	Ranupygm_cl1s	80	18.4959	5.06667	0.862619	16.603	4.13143	0.547785	10.5423	3.241	0.583427	6.55821	30.3467	Ha	cl1s	0.1	Ranupygm	hav
Ha_H2_6	Ranupygm_cl1s	80	13.1051	6.24667	3.65543	22.1061	3.23386	0.897532	10.6707	2.48833	0.316599	3.64439	34.1267	Ha	cl1s	0.1	Ranupygm	hav
Is_L2_4	Ranupygm_cl1s	65	17.8886	5.41333	0.0974431	6.29008	0.389773	0.455809	2.96567	3.54933	0.131103	1.52739	14.63	Is	cl1s	0.1	Ranupygm	hav
M_T1_4	Ranupygm_cl1s	30	46.9914	3.80333	39.8255	66.5522	11.6253	11.8235	11.432	1.71	1.71463	23.1579	104.533	M	cl1s	0.1	Ranupygm	hav
M_T1_9	Ranupygm_cl1s	50	28.8635	5.11333	0.539899	14.7746	1.20019	0.983383	4.647	3.41467	0.243838	2.92712	24.7567	M	cl1s	0.1	Ranupygm	hav
M_T3_1	Ranupygm_cl1s	50	20.5305	6.12667	1.45079	14.6385	2.0966	1.84573	9.30467	2.657	0.795524	9.0422	27.93	M	cl1s	0.1	Ranupygm	hav
M_T3_2	Ranupygm_cl1s	65	22.4224	5.94333	2.11327	14.9221	2.95532	1.56121	8.493	2.866	0.506264	5.37449	24.96	M	cl1s	0.1	Ranupygm	hav
M_T3_3	Ranupygm_cl1s	55	14.1028	5.68667	0.535335	5.39664	1.69116	0.877004	9.068	3.11767	0.669354	7.11993	16.51	M	cl1s	0.1	Ranupygm	hav
M_T3_4	Ranupygm_cl1s	50	11.5708	5.61667	0.618293	8.65231	1.67527	0.742458	10.254	2.469	0.814829	10.3054	16.49	M	cl1s	0.1	Ranupygm	hav
M_T3_5	Ranupygm_cl1s	30	12.998	5.50667	1.53452	20.3169	2.66185	1.99364	10.377	2.524	2.54127	36.6845	50.1433	M	cl1s	0.1	Ranupygm	hav
M_T3_6	Ranupygm_cl1s	20	23.3537	5.48667	5.03216	55.9002	4.51357	4.01801	9.479	2.12767	1.11025	13.7259	52.7733	M	cl1s	0.1	Ranupygm	hav
M_T3_7	Ranupygm_cl1s	60	21.7662	5.17667	1.43257	26.8177	3.56206	3.32247	8.83833	2.932	0.991029	10.783	38.84	M	cl1s	0.1	Ranupygm	hav
M_T4_1	Ranupygm_cl1s	50	16.4442	6.12333	0.533515	10.6378	1.40423	1.2991	9.98667	2.383	0.221277	2.51055	50.2533	M	cl1s	0.1	Ranupygm	hav
M_T4_2	Ranupygm_cl1s	45	12.5538	6.07333	1.31314	18.6012	1.7561	1.71028	11.016	2.43167	0.269289	3.07781	31.2967	M	cl1s	0.1	Ranupygm	hav
M_T4_3	Ranupygm_cl1s	40	22.1274	6.35	0.733554	9.83231	2.21423	1.32514	9.658	1.831	0.25805	2.90561	54.0233	M	cl1s	0.1	Ranupygm	hav
M_T4_8	Ranupygm_cl1s	40	19.8679	6.06	0.988699	5.98655	2.01728	0.826662	9.26833	3.518	0.319344	3.56903	16.0167	M	cl1s	0.1	Ranupygm	hav
B_A_1	Ranusulp_cl1s	95	34.6667	7.99	0.463822	11.8275	1.62338	1.39147	5.29	7.683	0.257999	3.67159	116.41	B	cl1s	0.1	Ranusulp	hav
M_T3_1	Ranusulp_cl1s	50	20.5305	6.12667	1.45079	14.6385	2.0966	1.84573	9.30467	2.657	0.795524	9.0422	27.93	M	cl1s	0.1	Ranusulp	hav
M_T3_2	Ranusulp_cl1s	65	22.4224	5.94333	2.11327	14.9221	2.95532	1.56121	8.493	2.866	0.506264	5.37449	24.96	M	cl1s	0.1	Ranusulp	hav
M_T3_3	Ranusulp_cl1s	55	14.1028	5.68667	0.535335	5.39664	1.69116	0.877004	9.068	3.11767	0.669354	7.11993	16.51	M	cl1s	0.1	Ranusulp	hav
M_T3_5	Ranusulp_cl1s	30	12.998	5.50667	1.53452	20.3169	2.66185	1.99364	10.377	2.524	2.54127	36.6845	50.1433	M	cl1s	0.1	Ranusulp	hav
M_T3_7	Ranusulp_cl1s	60	21.7662	5.17667	1.43257	26.8177	3.56206	3.32247	8.83833	2.932	0.991029	10.783	38.84	M	cl1s	0.1	Ranusulp	hav
M_T4_3	Ranusulp_cl1s	40	22.1274	6.35	0.733554	9.83231	2.21423	1.32514	9.658	1.831	0.25805	2.90561	54.0233	M	cl1s	0.1	Ranusulp	hav
M_T4_4	Ranusulp_cl1s	25	11.0629	5.72667	0.962918	8.93347	0.812416	1.51164	10.4873	3.051	0.236084	2.49725	38.5267	M	cl1s	0.1	Ranusulp	hav
M_T4_6	Ranusulp_cl1s	40	25.5835	6.41	0.61877	6.00933	1.02974	0.952974	10.6147	2.29167	0.286777	3.20227	21.8133	M	cl1s	0.1	Ranusulp	hav
B_A_1	Salipola_cl1s	95	34.6667	7.99	0.463822	11.8275	1.62338	1.39147	5.29	7.683	0.257999	3.67159	116.41	B	cl1s	0.1	Salipola	hav
B_A_2	Salipola_cl1s	95	27.3642	7.41	0.384025	8.44856	1.15208	0.768051	5.253	9.545	0.284315	5.64173	69.74	B	cl1s	0.1	Salipola	hav
B_A_3	Salipola_cl1s	70	32.3442	7.91	0.43377	20.3872	4.55458	0.867539	5.454	4.143	0.415457	5.31563	87.11	B	cl1s	0.1	Salipola	hav
B_A_4	Salipola_cl1s	95	45.3608	8.06	0.619353	4.95483	5.88386	1.54838	4.973	0.687	0.329869	4.8582	100.79	B	cl1s	0.1	Salipola	hav
B_A_5	Salipola_cl1s	90	42.3979	7.66	2.59112	43.1853	4.31853	4.03063	3.081	3.375	0.469983	7.44292	114.43	B	cl1s	0.1	Salipola	hav
B_K_3	Salipola_cl1s	10	11.3791	8.79	0.11284	3.61089	0.451361	0.564201	3.279	26.803	0.0343545	8.56774	123.67	B	cl1s	0.1	Salipola	hav
B_K_4	Salipola_cl1s	5	18.541	8.54	0.149481	2.54118	0.747405	0.597924	4.104	22.716	0.155325	11.592	114.61	B	cl1s	0.1	Salipola	hav
B_K_5	Salipola_cl1s	25	18.9172	8.41	0.127227	3.3079	1.52672	1.01782	5.06	24.232	0.148783	16.5258	107.44	B	cl1s	0.1	Salipola	hav
Ho_A1_3	Salipola_cl1s	20	66.4104	3.94667	59.563	124.814	255.305	21.378	13.166	2.52133	3.16228	33.5482	141.7	Ho	cl1s	0.1	Salipola	hav
Ho_A1_4	Salipola_cl1s	10	71.4569	4.65	46.3096	46.1394	142.216	8.77101	11.3757	3.99	0.405463	4.34131	76.5333	Ho	cl1s	0.1	Salipola	hav
Ho_A1_7	Salipola_cl1s	15	69.8046	5.11667	42.0908	86.003	60.3225	12.3805	11.5097	1.991	3.27368	39.4943	48.3333	Ho	cl1s	0.1	Salipola	hav
Ho_A2_1	Salipola_cl1s	50	35.8692	7.42	1.06282	17.6975	1.39288	0.991288	2.751	3.74633	0.24742	3.37633	38.3667	Ho	cl1s	0.1	Salipola	hav
Ho_A2_10	Salipola_cl1s	12	37.8313	6.98333	1e-09	4.86791	1.29191	0.537728	2.042	4.942	0.132491	1.64797	59.1667	Ho	cl1s	0.1	Salipola	hav
Ho_A2_11	Salipola_cl1s	3	21.131	6.94667	1e-09	5.07758	2.26707	0.169835	3.75233	4.381	0.151305	1.64933	56.4667	Ho	cl1s	0.1	Salipola	hav
Ho_A2_2	Salipola_cl1s	55	30.4219	7.26333	1.40385	24.8463	1e-09	1.57707	2.691	3.944	0.102542	1.48157	39.8667	Ho	cl1s	0.1	Salipola	hav
Ho_A2_3	Salipola_cl1s	45	23.8578	7.16333	0.684362	20.9584	0.358712	0.940321	3.047	4.03267	0.16382	2.16279	35.0667	Ho	cl1s	0.1	Salipola	hav
Ho_A2_4	Salipola_cl1s	60	31.4943	7.39667	0.505862	20.9209	1e-09	1.07617	2.925	4.64933	0.0995652	1.29788	47.5667	Ho	cl1s	0.1	Salipola	hav
Ho_A2_5	Salipola_cl1s	60	36.2041	7.20333	0.658323	28.1982	1e-09	1.79716	1.565	3.48433	0.240247	3.09958	44.4	Ho	cl1s	0.1	Salipola	hav
Ho_A2_6	Salipola_cl1s	7	14.6799	7.02333	0.259311	19.4014	1e-09	0.803556	1.74367	3.55933	0.264821	3.57329	29.2	Ho	cl1s	0.1	Salipola	hav
Ho_A2_7	Salipola_cl1s	25	18.4879	7.13	1e-09	16.1652	1e-09	1.20176	4.78633	3.95133	0.231983	2.67256	34.8	Ho	cl1s	0.1	Salipola	hav
Ho_A2_8	Salipola_cl1s	3	12.4126	6.76	1e-09	9.91568	1e-09	0.42852	1.57467	4.588	0.157278	1.9445	17.5133	Ho	cl1s	0.1	Salipola	hav
Ho_A2_9	Salipola_cl1s	40	17.047	8.02333	0.168091	5.68152	2.00958	1.06995	1.25833	5.01667	0.0896369	1.07889	85.1	Ho	cl1s	0.1	Salipola	hav
Is_L1_2	Salipola_cl1s	45	19.2595	5.4	0.477613	13.863	0.4126	0.553164	6.65767	2.70733	0.152271	1.80838	44.6533	Is	cl1s	0.1	Salipola	hav
Is_L1_3	Salipola_cl1s	40	22.5314	5.2	0.259693	13.4604	0.433621	0.722727	4.876	3	0.217596	2.61443	25.1367	Is	cl1s	0.1	Salipola	hav
Is_L1_4	Salipola_cl1s	60	18.7959	5.55333	0.348784	10.7339	0.348622	0.667716	5.7	2.95867	0.105408	1.23042	32.2767	Is	cl1s	0.1	Salipola	hav
Is_L1_5	Salipola_cl1s	40	18.7634	5.67667	0.141816	7.37158	0.339783	0.536217	5.25867	2.97733	0.107536	1.26514	48.22	Is	cl1s	0.1	Salipola	hav
Is_L1_6	Salipola_cl1s	30	20.0518	5.67	0.235891	18.6086	0.721707	0.216308	5.95767	2.67733	0.171989	2.14412	41.8	Is	cl1s	0.1	Salipola	hav
Is_L1_7	Salipola_cl1s	25	19.8386	5.78	0.552638	23.3827	0.831593	0.489237	4.72	2.41833	0.158747	1.97468	85.9833	Is	cl1s	0.1	Salipola	hav
Is_L1_8	Salipola_cl1s	15	17.7271	5.59	0.617674	16.9625	0.817913	0.409187	4.801	2.424	0.150281	1.91537	57	Is	cl1s	0.1	Salipola	hav
Is_L2_1	Salipola_cl1s	55	17.8186	5.42667	0.221537	9.91089	0.37637	0.44714	3.70033	2.58767	0.100197	1.30092	22.7667	Is	cl1s	0.1	Salipola	hav
Is_L2_2	Salipola_cl1s	40	17.0399	5.67333	0.121522	8.09805	0.369246	0.427846	3.15233	3.04833	0.113087	1.30458	14.8633	Is	cl1s	0.1	Salipola	hav
Is_L2_3	Salipola_cl1s	40	18.4583	5.46	0.162541	8.40768	0.391621	0.392943	3.25967	3.50833	0.122082	1.41397	19.5533	Is	cl1s	0.1	Salipola	hav
Is_L2_4	Salipola_cl1s	65	17.8886	5.41333	0.0974431	6.29008	0.389773	0.455809	2.96567	3.54933	0.131103	1.52739	14.63	Is	cl1s	0.1	Salipola	hav
Is_L2_5	Salipola_cl1s	80	20.6824	5.59667	0.185621	8.58808	0.448926	0.71498	2.56633	3.194	0.16449	2.06753	22.54	Is	cl1s	0.1	Salipola	hav
Is_L2_6	Salipola_cl1s	5	14.6721	4.97	0.104349	15.1823	0.417396	0.527048	1.74633	3.14733	0.116436	1.44355	53.9767	Is	cl1s	0.1	Salipola	hav
Is_L2_7	Salipola_cl1s	70	22.0984	5.51333	0.106833	9.59445	0.427333	0.699082	1.392	2.68733	0.199847	2.92699	37.2367	Is	cl1s	0.1	Salipola	hav
Is_L2_8	Salipola_cl1s	60	29.9889	6.03	0.190916	12.832	0.487779	0.6896	0.44	2.125	0.26903	4.12576	32.5433	Is	cl1s	0.1	Salipola	hav
Is_L2_9	Salipola_cl1s	20	19.2838	5.74667	0.0942065	7.55426	0.376826	0.626348	1.318	3.00167	0.103548	1.3312	20.71	Is	cl1s	0.1	Salipola	hav
M_T1_6	Salipola_cl1s	60	23.8652	4.16	31.2745	56.2602	3.27813	3.61714	12.3413	2.211	1.9794	27.0097	53.3333	M	cl1s	0.1	Salipola	hav
M_T1_8	Salipola_cl1s	60	43.6066	4.77333	31.033	99.6997	4.74199	10.7438	9.38633	2.16533	1.13589	17.0335	38.8667	M	cl1s	0.1	Salipola	hav
M_T3_2	Salipola_cl1s	65	22.4224	5.94333	2.11327	14.9221	2.95532	1.56121	8.493	2.866	0.506264	5.37449	24.96	M	cl1s	0.1	Salipola	hav
M_T3_4	Salipola_cl1s	50	11.5708	5.61667	0.618293	8.65231	1.67527	0.742458	10.254	2.469	0.814829	10.3054	16.49	M	cl1s	0.1	Salipola	hav
M_T3_7	Salipola_cl1s	60	21.7662	5.17667	1.43257	26.8177	3.56206	3.32247	8.83833	2.932	0.991029	10.783	38.84	M	cl1s	0.1	Salipola	hav
B_A_1	Saxicaes_cl1s	95	34.6667	7.99	0.463822	11.8275	1.62338	1.39147	5.29	7.683	0.257999	3.67159	116.41	B	cl1s	0.1	Saxicaes	hav
B_A_2	Saxicaes_cl1s	95	27.3642	7.41	0.384025	8.44856	1.15208	0.768051	5.253	9.545	0.284315	5.64173	69.74	B	cl1s	0.1	Saxicaes	hav
B_A_3	Saxicaes_cl1s	70	32.3442	7.91	0.43377	20.3872	4.55458	0.867539	5.454	4.143	0.415457	5.31563	87.11	B	cl1s	0.1	Saxicaes	hav
B_A_4	Saxicaes_cl1s	95	45.3608	8.06	0.619353	4.95483	5.88386	1.54838	4.973	0.687	0.329869	4.8582	100.79	B	cl1s	0.1	Saxicaes	hav
B_A_5	Saxicaes_cl1s	90	42.3979	7.66	2.59112	43.1853	4.31853	4.03063	3.081	3.375	0.469983	7.44292	114.43	B	cl1s	0.1	Saxicaes	hav
B_K_1	Saxicaes_cl1s	15	11.5916	8.75	0.111508	2.34168	0.446034	0.669051	4.416	26.193	0.0342706	9.78036	127.3	B	cl1s	0.1	Saxicaes	hav
B_K_2	Saxicaes_cl1s	10	12.7686	8.78	0.110895	3.77043	0.44358	0.665369	3.066	25.988	0.0706283	13.0045	125.34	B	cl1s	0.1	Saxicaes	hav
B_K_4	Saxicaes_cl1s	5	18.541	8.54	0.149481	2.54118	0.747405	0.597924	4.104	22.716	0.155325	11.592	114.61	B	cl1s	0.1	Saxicaes	hav
B_K_5	Saxicaes_cl1s	25	18.9172	8.41	0.127227	3.3079	1.52672	1.01782	5.06	24.232	0.148783	16.5258	107.44	B	cl1s	0.1	Saxicaes	hav
Ha_H2_2	Saxicaes_cl1s	80	18.4323	5.45	0.76938	19.378	2.74844	1.20436	9.78333	2.97667	0.598539	6.73332	25.32	Ha	cl1s	0.1	Saxicaes	hav
Ha_H2_7	Saxicaes_cl1s	90	39.4885	5.46667	7.49029	11.8738	1.97949	2.87059	9.5395	2.1355	1.16116	15.1992	35.2967	Ha	cl1s	0.1	Saxicaes	hav
Ho_A1_12	Saxicaes_cl1s	30	9.24292	6.51333	1.27424	10.4931	1.685	0.799967	2.96767	3.60567	0.308678	4.12552	34.7333	Ho	cl1s	0.1	Saxicaes	hav
Ho_A1_5	Saxicaes_cl1s	20	58.8421	7.09	24.3842	29.4695	49.8835	3.87901	13.103	3.36233	2.59867	27.6526	75.7333	Ho	cl1s	0.1	Saxicaes	hav
Ho_A1_6	Saxicaes_cl1s	15	75.1878	6.43667	82.433	99.3634	47.3732	20.6757	12.201	2.9335	3.38739	42.7348	54.8667	Ho	cl1s	0.1	Saxicaes	hav
Ho_A1_7	Saxicaes_cl1s	15	69.8046	5.11667	42.0908	86.003	60.3225	12.3805	11.5097	1.991	3.27368	39.4943	48.3333	Ho	cl1s	0.1	Saxicaes	hav
Ho_A2_1	Saxicaes_cl1s	50	35.8692	7.42	1.06282	17.6975	1.39288	0.991288	2.751	3.74633	0.24742	3.37633	38.3667	Ho	cl1s	0.1	Saxicaes	hav
Ho_A2_10	Saxicaes_cl1s	12	37.8313	6.98333	1e-09	4.86791	1.29191	0.537728	2.042	4.942	0.132491	1.64797	59.1667	Ho	cl1s	0.1	Saxicaes	hav
Ho_A2_11	Saxicaes_cl1s	3	21.131	6.94667	1e-09	5.07758	2.26707	0.169835	3.75233	4.381	0.151305	1.64933	56.4667	Ho	cl1s	0.1	Saxicaes	hav
Ho_A2_2	Saxicaes_cl1s	55	30.4219	7.26333	1.40385	24.8463	1e-09	1.57707	2.691	3.944	0.102542	1.48157	39.8667	Ho	cl1s	0.1	Saxicaes	hav
Ho_A2_3	Saxicaes_cl1s	45	23.8578	7.16333	0.684362	20.9584	0.358712	0.940321	3.047	4.03267	0.16382	2.16279	35.0667	Ho	cl1s	0.1	Saxicaes	hav
Ho_A2_4	Saxicaes_cl1s	60	31.4943	7.39667	0.505862	20.9209	1e-09	1.07617	2.925	4.64933	0.0995652	1.29788	47.5667	Ho	cl1s	0.1	Saxicaes	hav
Ho_A2_5	Saxicaes_cl1s	60	36.2041	7.20333	0.658323	28.1982	1e-09	1.79716	1.565	3.48433	0.240247	3.09958	44.4	Ho	cl1s	0.1	Saxicaes	hav
Ho_A2_6	Saxicaes_cl1s	7	14.6799	7.02333	0.259311	19.4014	1e-09	0.803556	1.74367	3.55933	0.264821	3.57329	29.2	Ho	cl1s	0.1	Saxicaes	hav
Ho_A2_7	Saxicaes_cl1s	25	18.4879	7.13	1e-09	16.1652	1e-09	1.20176	4.78633	3.95133	0.231983	2.67256	34.8	Ho	cl1s	0.1	Saxicaes	hav
Ho_A2_9	Saxicaes_cl1s	40	17.047	8.02333	0.168091	5.68152	2.00958	1.06995	1.25833	5.01667	0.0896369	1.07889	85.1	Ho	cl1s	0.1	Saxicaes	hav
Ho_G2_1	Saxicaes_cl1s	30	1.26156	7.81	0.950964	4.56463	1e-09	0.190193	6.34233	19.6537	0.138096	4.05018	68.5	Ho	cl1s	0.1	Saxicaes	hav
Ho_G2_10	Saxicaes_cl1s	98	8.06183	7.78333	0.892102	2.80734	1.31028	0.186782	4.864	2.43733	0.270853	2.98259	73.1667	Ho	cl1s	0.1	Saxicaes	hav
Ho_G2_7	Saxicaes_cl1s	30	8.82632	8.24333	0.619069	2.88449	1.79565	1e-09	4.174	2.01667	0.248159	2.63012	103.867	Ho	cl1s	0.1	Saxicaes	hav
Ho_G2_8	Saxicaes_cl1s	10	6.73638	7.9	0.617649	2.65422	1.56344	1e-09	2.34167	0.814	0.223633	2.66752	88.7667	Ho	cl1s	0.1	Saxicaes	hav
Is_L1_1	Saxicaes_cl1s	55	13.2194	5.63667	0.92595	14.166	0.782442	0.711321	7.37333	2.414	0.257286	3.11579	56.16	Is	cl1s	0.1	Saxicaes	hav
Is_L1_5	Saxicaes_cl1s	40	18.7634	5.67667	0.141816	7.37158	0.339783	0.536217	5.25867	2.97733	0.107536	1.26514	48.22	Is	cl1s	0.1	Saxicaes	hav
Is_L1_6	Saxicaes_cl1s	30	20.0518	5.67	0.235891	18.6086	0.721707	0.216308	5.95767	2.67733	0.171989	2.14412	41.8	Is	cl1s	0.1	Saxicaes	hav
Is_L1_7	Saxicaes_cl1s	25	19.8386	5.78	0.552638	23.3827	0.831593	0.489237	4.72	2.41833	0.158747	1.97468	85.9833	Is	cl1s	0.1	Saxicaes	hav
Is_L1_9	Saxicaes_cl1s	5	14.1854	5.71333	0.554862	17.5103	0.96245	0.483091	4.233	2.639	0.0968157	1.29091	91.5433	Is	cl1s	0.1	Saxicaes	hav
Is_L2_2	Saxicaes_cl1s	40	17.0399	5.67333	0.121522	8.09805	0.369246	0.427846	3.15233	3.04833	0.113087	1.30458	14.8633	Is	cl1s	0.1	Saxicaes	hav
Is_L2_3	Saxicaes_cl1s	40	18.4583	5.46	0.162541	8.40768	0.391621	0.392943	3.25967	3.50833	0.122082	1.41397	19.5533	Is	cl1s	0.1	Saxicaes	hav
Is_L2_4	Saxicaes_cl1s	65	17.8886	5.41333	0.0974431	6.29008	0.389773	0.455809	2.96567	3.54933	0.131103	1.52739	14.63	Is	cl1s	0.1	Saxicaes	hav
Is_L2_7	Saxicaes_cl1s	70	22.0984	5.51333	0.106833	9.59445	0.427333	0.699082	1.392	2.68733	0.199847	2.92699	37.2367	Is	cl1s	0.1	Saxicaes	hav
M_T3_2	Saxicaes_cl1s	65	22.4224	5.94333	2.11327	14.9221	2.95532	1.56121	8.493	2.866	0.506264	5.37449	24.96	M	cl1s	0.1	Saxicaes	hav
M_T3_3	Saxicaes_cl1s	55	14.1028	5.68667	0.535335	5.39664	1.69116	0.877004	9.068	3.11767	0.669354	7.11993	16.51	M	cl1s	0.1	Saxicaes	hav
M_T3_5	Saxicaes_cl1s	30	12.998	5.50667	1.53452	20.3169	2.66185	1.99364	10.377	2.524	2.54127	36.6845	50.1433	M	cl1s	0.1	Saxicaes	hav
M_T4_1	Saxicaes_cl1s	50	16.4442	6.12333	0.533515	10.6378	1.40423	1.2991	9.98667	2.383	0.221277	2.51055	50.2533	M	cl1s	0.1	Saxicaes	hav
M_T4_2	Saxicaes_cl1s	45	12.5538	6.07333	1.31314	18.6012	1.7561	1.71028	11.016	2.43167	0.269289	3.07781	31.2967	M	cl1s	0.1	Saxicaes	hav
M_T4_3	Saxicaes_cl1s	40	22.1274	6.35	0.733554	9.83231	2.21423	1.32514	9.658	1.831	0.25805	2.90561	54.0233	M	cl1s	0.1	Saxicaes	hav
M_T4_4	Saxicaes_cl1s	25	11.0629	5.72667	0.962918	8.93347	0.812416	1.51164	10.4873	3.051	0.236084	2.49725	38.5267	M	cl1s	0.1	Saxicaes	hav
M_T4_5	Saxicaes_cl1s	25	2.59095	6.44333	0.896523	8.57052	0.631531	0.901925	8.25367	3.13667	0.141285	1.45315	27.82	M	cl1s	0.1	Saxicaes	hav
M_T4_7	Saxicaes_cl1s	25	5.27899	6.44	0.694796	8.31463	0.752031	0.654615	9.85533	2.82933	0.409553	4.7369	18.9433	M	cl1s	0.1	Saxicaes	hav
B_A_4	Saxicern_cl1s	95	45.3608	8.06	0.619353	4.95483	5.88386	1.54838	4.973	0.687	0.329869	4.8582	100.79	B	cl1s	0.1	Saxicern	hav
B_K_4	Saxicern_cl1s	5	18.541	8.54	0.149481	2.54118	0.747405	0.597924	4.104	22.716	0.155325	11.592	114.61	B	cl1s	0.1	Saxicern	hav
Ho_A1_1	Saxicern_cl1s	16	61.2478	4.22667	36.3253	69.9259	116.764	10.1317	11.455	2.788	1.29883	15.4197	86.1667	Ho	cl1s	0.1	Saxicern	hav
Ho_A1_12	Saxicern_cl1s	30	9.24292	6.51333	1.27424	10.4931	1.685	0.799967	2.96767	3.60567	0.308678	4.12552	34.7333	Ho	cl1s	0.1	Saxicern	hav
Ho_A1_5	Saxicern_cl1s	20	58.8421	7.09	24.3842	29.4695	49.8835	3.87901	13.103	3.36233	2.59867	27.6526	75.7333	Ho	cl1s	0.1	Saxicern	hav
Ho_G2_1	Saxicern_cl1s	30	1.26156	7.81	0.950964	4.56463	1e-09	0.190193	6.34233	19.6537	0.138096	4.05018	68.5	Ho	cl1s	0.1	Saxicern	hav
Ho_G2_4	Saxicern_cl1s	40	3.49216	7.7	2.68933	3.07916	1.11821	0.464559	7.94867	22.143	0.134016	4.27674	76.6	Ho	cl1s	0.1	Saxicern	hav
Ho_G2_7	Saxicern_cl1s	30	8.82632	8.24333	0.619069	2.88449	1.79565	1e-09	4.174	2.01667	0.248159	2.63012	103.867	Ho	cl1s	0.1	Saxicern	hav
Ho_G2_8	Saxicern_cl1s	10	6.73638	7.9	0.617649	2.65422	1.56344	1e-09	2.34167	0.814	0.223633	2.66752	88.7667	Ho	cl1s	0.1	Saxicern	hav
Ho_G2_9	Saxicern_cl1s	30	5.24137	7.96	0.442569	2.57347	1.45128	0.0611532	2.757	2.257	0.279209	3.00577	91.9	Ho	cl1s	0.1	Saxicern	hav
Is_L1_1	Saxicern_cl1s	55	13.2194	5.63667	0.92595	14.166	0.782442	0.711321	7.37333	2.414	0.257286	3.11579	56.16	Is	cl1s	0.1	Saxicern	hav
Is_L1_5	Saxicern_cl1s	40	18.7634	5.67667	0.141816	7.37158	0.339783	0.536217	5.25867	2.97733	0.107536	1.26514	48.22	Is	cl1s	0.1	Saxicern	hav
Is_L1_6	Saxicern_cl1s	30	20.0518	5.67	0.235891	18.6086	0.721707	0.216308	5.95767	2.67733	0.171989	2.14412	41.8	Is	cl1s	0.1	Saxicern	hav
Is_L1_9	Saxicern_cl1s	5	14.1854	5.71333	0.554862	17.5103	0.96245	0.483091	4.233	2.639	0.0968157	1.29091	91.5433	Is	cl1s	0.1	Saxicern	hav
M_T3_1	Saxicern_cl1s	50	20.5305	6.12667	1.45079	14.6385	2.0966	1.84573	9.30467	2.657	0.795524	9.0422	27.93	M	cl1s	0.1	Saxicern	hav
M_T3_2	Saxicern_cl1s	65	22.4224	5.94333	2.11327	14.9221	2.95532	1.56121	8.493	2.866	0.506264	5.37449	24.96	M	cl1s	0.1	Saxicern	hav
M_T3_3	Saxicern_cl1s	55	14.1028	5.68667	0.535335	5.39664	1.69116	0.877004	9.068	3.11767	0.669354	7.11993	16.51	M	cl1s	0.1	Saxicern	hav
M_T3_4	Saxicern_cl1s	50	11.5708	5.61667	0.618293	8.65231	1.67527	0.742458	10.254	2.469	0.814829	10.3054	16.49	M	cl1s	0.1	Saxicern	hav
M_T3_5	Saxicern_cl1s	30	12.998	5.50667	1.53452	20.3169	2.66185	1.99364	10.377	2.524	2.54127	36.6845	50.1433	M	cl1s	0.1	Saxicern	hav
M_T3_7	Saxicern_cl1s	60	21.7662	5.17667	1.43257	26.8177	3.56206	3.32247	8.83833	2.932	0.991029	10.783	38.84	M	cl1s	0.1	Saxicern	hav
M_T4_2	Saxicern_cl1s	45	12.5538	6.07333	1.31314	18.6012	1.7561	1.71028	11.016	2.43167	0.269289	3.07781	31.2967	M	cl1s	0.1	Saxicern	hav
M_T4_3	Saxicern_cl1s	40	22.1274	6.35	0.733554	9.83231	2.21423	1.32514	9.658	1.831	0.25805	2.90561	54.0233	M	cl1s	0.1	Saxicern	hav
M_T4_4	Saxicern_cl1s	25	11.0629	5.72667	0.962918	8.93347	0.812416	1.51164	10.4873	3.051	0.236084	2.49725	38.5267	M	cl1s	0.1	Saxicern	hav
M_T4_7	Saxicern_cl1s	25	5.27899	6.44	0.694796	8.31463	0.752031	0.654615	9.85533	2.82933	0.409553	4.7369	18.9433	M	cl1s	0.1	Saxicern	hav
B_A_4	Saxiniva_cl1s	95	45.3608	8.06	0.619353	4.95483	5.88386	1.54838	4.973	0.687	0.329869	4.8582	100.79	B	cl1s	0.1	Saxiniva	hav
Ha_H2_2	Saxiniva_cl1s	80	18.4323	5.45	0.76938	19.378	2.74844	1.20436	9.78333	2.97667	0.598539	6.73332	25.32	Ha	cl1s	0.1	Saxiniva	hav
Ha_H2_3	Saxiniva_cl1s	75	17.0616	5.67667	0.790549	15.1965	2.28436	0.831745	9.94633	2.841	0.474956	5.25324	28.9733	Ha	cl1s	0.1	Saxiniva	hav
Is_L1_1	Saxiniva_cl1s	55	13.2194	5.63667	0.92595	14.166	0.782442	0.711321	7.37333	2.414	0.257286	3.11579	56.16	Is	cl1s	0.1	Saxiniva	hav
Is_L1_5	Saxiniva_cl1s	40	18.7634	5.67667	0.141816	7.37158	0.339783	0.536217	5.25867	2.97733	0.107536	1.26514	48.22	Is	cl1s	0.1	Saxiniva	hav
Is_L1_9	Saxiniva_cl1s	5	14.1854	5.71333	0.554862	17.5103	0.96245	0.483091	4.233	2.639	0.0968157	1.29091	91.5433	Is	cl1s	0.1	Saxiniva	hav
Is_L2_2	Saxiniva_cl1s	40	17.0399	5.67333	0.121522	8.09805	0.369246	0.427846	3.15233	3.04833	0.113087	1.30458	14.8633	Is	cl1s	0.1	Saxiniva	hav
Is_L2_4	Saxiniva_cl1s	65	17.8886	5.41333	0.0974431	6.29008	0.389773	0.455809	2.96567	3.54933	0.131103	1.52739	14.63	Is	cl1s	0.1	Saxiniva	hav
Is_L2_7	Saxiniva_cl1s	70	22.0984	5.51333	0.106833	9.59445	0.427333	0.699082	1.392	2.68733	0.199847	2.92699	37.2367	Is	cl1s	0.1	Saxiniva	hav
M_T1_7	Saxiniva_cl1s	60	20.4405	4.35667	9.54635	38.2052	6.31199	4.71929	10.0773	1.384	1.99954	25.9007	55.47	M	cl1s	0.1	Saxiniva	hav
M_T1_8	Saxiniva_cl1s	60	43.6066	4.77333	31.033	99.6997	4.74199	10.7438	9.38633	2.16533	1.13589	17.0335	38.8667	M	cl1s	0.1	Saxiniva	hav
M_T1_9	Saxiniva_cl1s	50	28.8635	5.11333	0.539899	14.7746	1.20019	0.983383	4.647	3.41467	0.243838	2.92712	24.7567	M	cl1s	0.1	Saxiniva	hav
M_T3_5	Saxiniva_cl1s	30	12.998	5.50667	1.53452	20.3169	2.66185	1.99364	10.377	2.524	2.54127	36.6845	50.1433	M	cl1s	0.1	Saxiniva	hav
M_T4_3	Saxiniva_cl1s	40	22.1274	6.35	0.733554	9.83231	2.21423	1.32514	9.658	1.831	0.25805	2.90561	54.0233	M	cl1s	0.1	Saxiniva	hav
M_T4_4	Saxiniva_cl1s	25	11.0629	5.72667	0.962918	8.93347	0.812416	1.51164	10.4873	3.051	0.236084	2.49725	38.5267	M	cl1s	0.1	Saxiniva	hav
M_T4_6	Saxiniva_cl1s	40	25.5835	6.41	0.61877	6.00933	1.02974	0.952974	10.6147	2.29167	0.286777	3.20227	21.8133	M	cl1s	0.1	Saxiniva	hav
M_T4_7	Saxiniva_cl1s	25	5.27899	6.44	0.694796	8.31463	0.752031	0.654615	9.85533	2.82933	0.409553	4.7369	18.9433	M	cl1s	0.1	Saxiniva	hav
B_A_2	Saxioppo_cl1s	95	27.3642	7.41	0.384025	8.44856	1.15208	0.768051	5.253	9.545	0.284315	5.64173	69.74	B	cl1s	0.1	Saxioppo	hav
B_A_3	Saxioppo_cl1s	70	32.3442	7.91	0.43377	20.3872	4.55458	0.867539	5.454	4.143	0.415457	5.31563	87.11	B	cl1s	0.1	Saxioppo	hav
B_K_1	Saxioppo_cl1s	15	11.5916	8.75	0.111508	2.34168	0.446034	0.669051	4.416	26.193	0.0342706	9.78036	127.3	B	cl1s	0.1	Saxioppo	hav
B_K_4	Saxioppo_cl1s	5	18.541	8.54	0.149481	2.54118	0.747405	0.597924	4.104	22.716	0.155325	11.592	114.61	B	cl1s	0.1	Saxioppo	hav
B_K_5	Saxioppo_cl1s	25	18.9172	8.41	0.127227	3.3079	1.52672	1.01782	5.06	24.232	0.148783	16.5258	107.44	B	cl1s	0.1	Saxioppo	hav
Ho_A1_12	Saxioppo_cl1s	30	9.24292	6.51333	1.27424	10.4931	1.685	0.799967	2.96767	3.60567	0.308678	4.12552	34.7333	Ho	cl1s	0.1	Saxioppo	hav
Ho_A1_6	Saxioppo_cl1s	15	75.1878	6.43667	82.433	99.3634	47.3732	20.6757	12.201	2.9335	3.38739	42.7348	54.8667	Ho	cl1s	0.1	Saxioppo	hav
Ho_A2_1	Saxioppo_cl1s	50	35.8692	7.42	1.06282	17.6975	1.39288	0.991288	2.751	3.74633	0.24742	3.37633	38.3667	Ho	cl1s	0.1	Saxioppo	hav
Ho_A2_10	Saxioppo_cl1s	12	37.8313	6.98333	1e-09	4.86791	1.29191	0.537728	2.042	4.942	0.132491	1.64797	59.1667	Ho	cl1s	0.1	Saxioppo	hav
Ho_A2_11	Saxioppo_cl1s	3	21.131	6.94667	1e-09	5.07758	2.26707	0.169835	3.75233	4.381	0.151305	1.64933	56.4667	Ho	cl1s	0.1	Saxioppo	hav
Ho_A2_2	Saxioppo_cl1s	55	30.4219	7.26333	1.40385	24.8463	1e-09	1.57707	2.691	3.944	0.102542	1.48157	39.8667	Ho	cl1s	0.1	Saxioppo	hav
Ho_A2_3	Saxioppo_cl1s	45	23.8578	7.16333	0.684362	20.9584	0.358712	0.940321	3.047	4.03267	0.16382	2.16279	35.0667	Ho	cl1s	0.1	Saxioppo	hav
Ho_A2_4	Saxioppo_cl1s	60	31.4943	7.39667	0.505862	20.9209	1e-09	1.07617	2.925	4.64933	0.0995652	1.29788	47.5667	Ho	cl1s	0.1	Saxioppo	hav
Ho_A2_5	Saxioppo_cl1s	60	36.2041	7.20333	0.658323	28.1982	1e-09	1.79716	1.565	3.48433	0.240247	3.09958	44.4	Ho	cl1s	0.1	Saxioppo	hav
Ho_A2_6	Saxioppo_cl1s	7	14.6799	7.02333	0.259311	19.4014	1e-09	0.803556	1.74367	3.55933	0.264821	3.57329	29.2	Ho	cl1s	0.1	Saxioppo	hav
Ho_A2_7	Saxioppo_cl1s	25	18.4879	7.13	1e-09	16.1652	1e-09	1.20176	4.78633	3.95133	0.231983	2.67256	34.8	Ho	cl1s	0.1	Saxioppo	hav
Ho_A2_8	Saxioppo_cl1s	3	12.4126	6.76	1e-09	9.91568	1e-09	0.42852	1.57467	4.588	0.157278	1.9445	17.5133	Ho	cl1s	0.1	Saxioppo	hav
Ho_A2_9	Saxioppo_cl1s	40	17.047	8.02333	0.168091	5.68152	2.00958	1.06995	1.25833	5.01667	0.0896369	1.07889	85.1	Ho	cl1s	0.1	Saxioppo	hav
Ho_G2_10	Saxioppo_cl1s	98	8.06183	7.78333	0.892102	2.80734	1.31028	0.186782	4.864	2.43733	0.270853	2.98259	73.1667	Ho	cl1s	0.1	Saxioppo	hav
Ho_G2_4	Saxioppo_cl1s	40	3.49216	7.7	2.68933	3.07916	1.11821	0.464559	7.94867	22.143	0.134016	4.27674	76.6	Ho	cl1s	0.1	Saxioppo	hav
Ho_G2_7	Saxioppo_cl1s	30	8.82632	8.24333	0.619069	2.88449	1.79565	1e-09	4.174	2.01667	0.248159	2.63012	103.867	Ho	cl1s	0.1	Saxioppo	hav
Ho_G2_8	Saxioppo_cl1s	10	6.73638	7.9	0.617649	2.65422	1.56344	1e-09	2.34167	0.814	0.223633	2.66752	88.7667	Ho	cl1s	0.1	Saxioppo	hav
Ho_G2_9	Saxioppo_cl1s	30	5.24137	7.96	0.442569	2.57347	1.45128	0.0611532	2.757	2.257	0.279209	3.00577	91.9	Ho	cl1s	0.1	Saxioppo	hav
Is_L1_1	Saxioppo_cl1s	55	13.2194	5.63667	0.92595	14.166	0.782442	0.711321	7.37333	2.414	0.257286	3.11579	56.16	Is	cl1s	0.1	Saxioppo	hav
Is_L2_1	Saxioppo_cl1s	55	17.8186	5.42667	0.221537	9.91089	0.37637	0.44714	3.70033	2.58767	0.100197	1.30092	22.7667	Is	cl1s	0.1	Saxioppo	hav
Is_L2_2	Saxioppo_cl1s	40	17.0399	5.67333	0.121522	8.09805	0.369246	0.427846	3.15233	3.04833	0.113087	1.30458	14.8633	Is	cl1s	0.1	Saxioppo	hav
M_T4_7	Saxioppo_cl1s	25	5.27899	6.44	0.694796	8.31463	0.752031	0.654615	9.85533	2.82933	0.409553	4.7369	18.9433	M	cl1s	0.1	Saxioppo	hav
Is_L1_1	Trisspic_cl1s	55	13.2194	5.63667	0.92595	14.166	0.782442	0.711321	7.37333	2.414	0.257286	3.11579	56.16	Is	cl1s	0.1	Trisspic	hav
Is_L1_5	Trisspic_cl1s	40	18.7634	5.67667	0.141816	7.37158	0.339783	0.536217	5.25867	2.97733	0.107536	1.26514	48.22	Is	cl1s	0.1	Trisspic	hav
Is_L1_7	Trisspic_cl1s	25	19.8386	5.78	0.552638	23.3827	0.831593	0.489237	4.72	2.41833	0.158747	1.97468	85.9833	Is	cl1s	0.1	Trisspic	hav
Is_L1_9	Trisspic_cl1s	5	14.1854	5.71333	0.554862	17.5103	0.96245	0.483091	4.233	2.639	0.0968157	1.29091	91.5433	Is	cl1s	0.1	Trisspic	hav
Is_L2_2	Trisspic_cl1s	40	17.0399	5.67333	0.121522	8.09805	0.369246	0.427846	3.15233	3.04833	0.113087	1.30458	14.8633	Is	cl1s	0.1	Trisspic	hav
M_T3_1	Trisspic_cl1s	50	20.5305	6.12667	1.45079	14.6385	2.0966	1.84573	9.30467	2.657	0.795524	9.0422	27.93	M	cl1s	0.1	Trisspic	hav
M_T3_2	Trisspic_cl1s	65	22.4224	5.94333	2.11327	14.9221	2.95532	1.56121	8.493	2.866	0.506264	5.37449	24.96	M	cl1s	0.1	Trisspic	hav
M_T3_4	Trisspic_cl1s	50	11.5708	5.61667	0.618293	8.65231	1.67527	0.742458	10.254	2.469	0.814829	10.3054	16.49	M	cl1s	0.1	Trisspic	hav
M_T3_7	Trisspic_cl1s	60	21.7662	5.17667	1.43257	26.8177	3.56206	3.32247	8.83833	2.932	0.991029	10.783	38.84	M	cl1s	0.1	Trisspic	hav
B_K_1	Ceraarct_cl2s	15	11.5916	8.75	0.111508	2.34168	0.446034	0.669051	4.416	26.193	0.0342706	9.78036	127.3	B	cl2s	2	Ceraarct	bcv
B_K_2	Ceraarct_cl2s	10	12.7686	8.78	0.110895	3.77043	0.44358	0.665369	3.066	25.988	0.0706283	13.0045	125.34	B	cl2s	2	Ceraarct	bcv
Ha_H1_1	Ceraarct_cl2s	70	42.1208	4.46333	7.71441	78.8003	7.69994	6.68105	11.0333	2.63433	1.7748	24.1357	62.79	Ha	cl2s	2	Ceraarct	bcv
Ha_H1_2	Ceraarct_cl2s	70	54.6842	4.5	25.7466	115.271	11.2129	11.0595	10.2697	2.36933	1.78683	27.4492	56.68	Ha	cl2s	2	Ceraarct	bcv
Ha_H1_3	Ceraarct_cl2s	40	71.6861	3.85667	24.3511	155.699	131.604	42.5899	10.8177	2.52033	2.30774	34.7415	97.2233	Ha	cl2s	2	Ceraarct	bcv
Ha_H1_4	Ceraarct_cl2s	95	33.457	4.0325	2.47906	24.2085	23.9971	2.93697	10.6215	3.114	1.03999	12.8796	61.8875	Ha	cl2s	2	Ceraarct	bcv
Ha_H1_5	Ceraarct_cl2s	80	63.2055	4.30333	2.91409	42.7139	17.8059	5.28154	12.2603	3.26233	1.93846	28.1187	50.4667	Ha	cl2s	2	Ceraarct	bcv
Ha_H1_6	Ceraarct_cl2s	75	65.9478	4.06667	4.9276	31.8364	33.5624	5.13279	11.897	3.65133	1.79657	25.1902	56.5633	Ha	cl2s	2	Ceraarct	bcv
Ha_H1_7	Ceraarct_cl2s	99	17.3796	4.74333	0.470962	15.5481	5.10462	1.74624	10.775	4.1	0.369343	4.25595	23.7233	Ha	cl2s	2	Ceraarct	bcv
Ha_H1_8	Ceraarct_cl2s	55	24.9532	4.33667	1.82699	8.35936	11.2254	1.32576	10.6063	2.816	0.802678	10.4129	52.6467	Ha	cl2s	2	Ceraarct	bcv
Ha_H1_9	Ceraarct_cl2s	80	20.1825	4.1	4.77629	9.62725	12.6354	1.30678	10.3843	3.02533	0.606673	7.76531	65.4533	Ha	cl2s	2	Ceraarct	bcv
Ha_H2_1	Ceraarct_cl2s	70	23.516	4.83667	1.4354	12.3716	7.88271	1.99811	10.7253	2.974	0.959598	12.7297	36.1133	Ha	cl2s	2	Ceraarct	bcv
Ha_H2_2	Ceraarct_cl2s	80	18.4323	5.45	0.76938	19.378	2.74844	1.20436	9.78333	2.97667	0.598539	6.73332	25.32	Ha	cl2s	2	Ceraarct	bcv
Ha_H2_3	Ceraarct_cl2s	75	17.0616	5.67667	0.790549	15.1965	2.28436	0.831745	9.94633	2.841	0.474956	5.25324	28.9733	Ha	cl2s	2	Ceraarct	bcv
Ha_H2_4	Ceraarct_cl2s	80	18.4959	5.06667	0.862619	16.603	4.13143	0.547785	10.5423	3.241	0.583427	6.55821	30.3467	Ha	cl2s	2	Ceraarct	bcv
Ha_H2_5	Ceraarct_cl2s	80	34.0245	5.53667	4.21623	17.1682	3.30516	2.12273	10.2607	2.386	0.902718	11.7647	37.1533	Ha	cl2s	2	Ceraarct	bcv
Ha_H2_6	Ceraarct_cl2s	80	13.1051	6.24667	3.65543	22.1061	3.23386	0.897532	10.6707	2.48833	0.316599	3.64439	34.1267	Ha	cl2s	2	Ceraarct	bcv
Ha_H2_7	Ceraarct_cl2s	90	39.4885	5.46667	7.49029	11.8738	1.97949	2.87059	9.5395	2.1355	1.16116	15.1992	35.2967	Ha	cl2s	2	Ceraarct	bcv
Ha_H2_8	Ceraarct_cl2s	25	18.4451	4.53	4.69407	2.57172	2.30325	1.30783	10.1917	1.68433	0.786058	9.01686	35.34	Ha	cl2s	2	Ceraarct	bcv
Ho_A1_1	Ceraarct_cl2s	16	61.2478	4.22667	36.3253	69.9259	116.764	10.1317	11.455	2.788	1.29883	15.4197	86.1667	Ho	cl2s	2	Ceraarct	bcv
Ho_A1_2	Ceraarct_cl2s	5	67.8494	4.22333	36.5786	51.5456	135.371	13.6022	12.0537	3.13067	3.15379	34.9713	87.9333	Ho	cl2s	2	Ceraarct	bcv
Ho_A1_3	Ceraarct_cl2s	20	66.4104	3.94667	59.563	124.814	255.305	21.378	13.166	2.52133	3.16228	33.5482	141.7	Ho	cl2s	2	Ceraarct	bcv
Ho_A1_4	Ceraarct_cl2s	10	71.4569	4.65	46.3096	46.1394	142.216	8.77101	11.3757	3.99	0.405463	4.34131	76.5333	Ho	cl2s	2	Ceraarct	bcv
Ho_A1_5	Ceraarct_cl2s	20	58.8421	7.09	24.3842	29.4695	49.8835	3.87901	13.103	3.36233	2.59867	27.6526	75.7333	Ho	cl2s	2	Ceraarct	bcv
Ho_A1_6	Ceraarct_cl2s	15	75.1878	6.43667	82.433	99.3634	47.3732	20.6757	12.201	2.9335	3.38739	42.7348	54.8667	Ho	cl2s	2	Ceraarct	bcv
Ho_A1_7	Ceraarct_cl2s	15	69.8046	5.11667	42.0908	86.003	60.3225	12.3805	11.5097	1.991	3.27368	39.4943	48.3333	Ho	cl2s	2	Ceraarct	bcv
Ho_G2_7	Ceraarct_cl2s	30	8.82632	8.24333	0.619069	2.88449	1.79565	1e-09	4.174	2.01667	0.248159	2.63012	103.867	Ho	cl2s	2	Ceraarct	bcv
Is_L1_5	Ceraarct_cl2s	40	18.7634	5.67667	0.141816	7.37158	0.339783	0.536217	5.25867	2.97733	0.107536	1.26514	48.22	Is	cl2s	2	Ceraarct	bcv
M_T1_1	Ceraarct_cl2s	65	34.4693	4.24333	23.4207	70.0211	8.00648	10.4686	11.5355	2.087	0.582037	7.43909	66.1367	M	cl2s	2	Ceraarct	bcv
M_T1_2	Ceraarct_cl2s	50	22.3527	4.17667	26.7683	43.0194	4.4083	5.82217	10.6063	2.30333	0.909062	12.1071	65.6267	M	cl2s	2	Ceraarct	bcv
M_T1_4	Ceraarct_cl2s	30	46.9914	3.80333	39.8255	66.5522	11.6253	11.8235	11.432	1.71	1.71463	23.1579	104.533	M	cl2s	2	Ceraarct	bcv
M_T1_5	Ceraarct_cl2s	50	37.1144	3.89667	23.8246	37.1145	5.49813	6.31002	12.3497	1.99567	0.968868	11.7475	77.7933	M	cl2s	2	Ceraarct	bcv
M_T1_6	Ceraarct_cl2s	60	23.8652	4.16	31.2745	56.2602	3.27813	3.61714	12.3413	2.211	1.9794	27.0097	53.3333	M	cl2s	2	Ceraarct	bcv
M_T1_7	Ceraarct_cl2s	60	20.4405	4.35667	9.54635	38.2052	6.31199	4.71929	10.0773	1.384	1.99954	25.9007	55.47	M	cl2s	2	Ceraarct	bcv
M_T1_8	Ceraarct_cl2s	60	43.6066	4.77333	31.033	99.6997	4.74199	10.7438	9.38633	2.16533	1.13589	17.0335	38.8667	M	cl2s	2	Ceraarct	bcv
M_T3_1	Ceraarct_cl2s	50	20.5305	6.12667	1.45079	14.6385	2.0966	1.84573	9.30467	2.657	0.795524	9.0422	27.93	M	cl2s	2	Ceraarct	bcv
M_T3_2	Ceraarct_cl2s	65	22.4224	5.94333	2.11327	14.9221	2.95532	1.56121	8.493	2.866	0.506264	5.37449	24.96	M	cl2s	2	Ceraarct	bcv
M_T3_3	Ceraarct_cl2s	55	14.1028	5.68667	0.535335	5.39664	1.69116	0.877004	9.068	3.11767	0.669354	7.11993	16.51	M	cl2s	2	Ceraarct	bcv
M_T4_2	Ceraarct_cl2s	45	12.5538	6.07333	1.31314	18.6012	1.7561	1.71028	11.016	2.43167	0.269289	3.07781	31.2967	M	cl2s	2	Ceraarct	bcv
M_T4_3	Ceraarct_cl2s	40	22.1274	6.35	0.733554	9.83231	2.21423	1.32514	9.658	1.831	0.25805	2.90561	54.0233	M	cl2s	2	Ceraarct	bcv
M_T4_4	Ceraarct_cl2s	25	11.0629	5.72667	0.962918	8.93347	0.812416	1.51164	10.4873	3.051	0.236084	2.49725	38.5267	M	cl2s	2	Ceraarct	bcv
M_T4_5	Ceraarct_cl2s	25	2.59095	6.44333	0.896523	8.57052	0.631531	0.901925	8.25367	3.13667	0.141285	1.45315	27.82	M	cl2s	2	Ceraarct	bcv
M_T4_6	Ceraarct_cl2s	40	25.5835	6.41	0.61877	6.00933	1.02974	0.952974	10.6147	2.29167	0.286777	3.20227	21.8133	M	cl2s	2	Ceraarct	bcv
M_T4_7	Ceraarct_cl2s	25	5.27899	6.44	0.694796	8.31463	0.752031	0.654615	9.85533	2.82933	0.409553	4.7369	18.9433	M	cl2s	2	Ceraarct	bcv
Ha_H1_1	Cochgroe_cl2s	70	42.1208	4.46333	7.71441	78.8003	7.69994	6.68105	11.0333	2.63433	1.7748	24.1357	62.79	Ha	cl2s	2	Cochgroe	bcv
Ha_H2_1	Cochgroe_cl2s	70	23.516	4.83667	1.4354	12.3716	7.88271	1.99811	10.7253	2.974	0.959598	12.7297	36.1133	Ha	cl2s	2	Cochgroe	bcv
Ha_H2_2	Cochgroe_cl2s	80	18.4323	5.45	0.76938	19.378	2.74844	1.20436	9.78333	2.97667	0.598539	6.73332	25.32	Ha	cl2s	2	Cochgroe	bcv
Ha_H2_3	Cochgroe_cl2s	75	17.0616	5.67667	0.790549	15.1965	2.28436	0.831745	9.94633	2.841	0.474956	5.25324	28.9733	Ha	cl2s	2	Cochgroe	bcv
Ha_H2_5	Cochgroe_cl2s	80	34.0245	5.53667	4.21623	17.1682	3.30516	2.12273	10.2607	2.386	0.902718	11.7647	37.1533	Ha	cl2s	2	Cochgroe	bcv
Ha_H2_7	Cochgroe_cl2s	90	39.4885	5.46667	7.49029	11.8738	1.97949	2.87059	9.5395	2.1355	1.16116	15.1992	35.2967	Ha	cl2s	2	Cochgroe	bcv
Ha_H2_8	Cochgroe_cl2s	25	18.4451	4.53	4.69407	2.57172	2.30325	1.30783	10.1917	1.68433	0.786058	9.01686	35.34	Ha	cl2s	2	Cochgroe	bcv
Ha_H2_9	Cochgroe_cl2s	85	50.8502	4.88667	17.817	24.8198	19.2937	6.38233	12.4083	3.61967	2.5158	30.6233	44.8867	Ha	cl2s	2	Cochgroe	bcv
Ho_A1_2	Cochgroe_cl2s	5	67.8494	4.22333	36.5786	51.5456	135.371	13.6022	12.0537	3.13067	3.15379	34.9713	87.9333	Ho	cl2s	2	Cochgroe	bcv
Ho_A1_5	Cochgroe_cl2s	20	58.8421	7.09	24.3842	29.4695	49.8835	3.87901	13.103	3.36233	2.59867	27.6526	75.7333	Ho	cl2s	2	Cochgroe	bcv
Ho_A1_6	Cochgroe_cl2s	15	75.1878	6.43667	82.433	99.3634	47.3732	20.6757	12.201	2.9335	3.38739	42.7348	54.8667	Ho	cl2s	2	Cochgroe	bcv
Ha_H2_2	Luzuconf_cl2s	80	18.4323	5.45	0.76938	19.378	2.74844	1.20436	9.78333	2.97667	0.598539	6.73332	25.32	Ha	cl2s	2	Luzuconf	hav
Ha_H2_3	Luzuconf_cl2s	75	17.0616	5.67667	0.790549	15.1965	2.28436	0.831745	9.94633	2.841	0.474956	5.25324	28.9733	Ha	cl2s	2	Luzuconf	hav
Is_L1_6	Luzuconf_cl2s	30	20.0518	5.67	0.235891	18.6086	0.721707	0.216308	5.95767	2.67733	0.171989	2.14412	41.8	Is	cl2s	2	Luzuconf	hav
Is_L1_7	Luzuconf_cl2s	25	19.8386	5.78	0.552638	23.3827	0.831593	0.489237	4.72	2.41833	0.158747	1.97468	85.9833	Is	cl2s	2	Luzuconf	hav
Is_L1_9	Luzuconf_cl2s	5	14.1854	5.71333	0.554862	17.5103	0.96245	0.483091	4.233	2.639	0.0968157	1.29091	91.5433	Is	cl2s	2	Luzuconf	hav
Is_L2_2	Luzuconf_cl2s	40	17.0399	5.67333	0.121522	8.09805	0.369246	0.427846	3.15233	3.04833	0.113087	1.30458	14.8633	Is	cl2s	2	Luzuconf	hav
Is_L2_3	Luzuconf_cl2s	40	18.4583	5.46	0.162541	8.40768	0.391621	0.392943	3.25967	3.50833	0.122082	1.41397	19.5533	Is	cl2s	2	Luzuconf	hav
Is_L2_4	Luzuconf_cl2s	65	17.8886	5.41333	0.0974431	6.29008	0.389773	0.455809	2.96567	3.54933	0.131103	1.52739	14.63	Is	cl2s	2	Luzuconf	hav
Is_L2_5	Luzuconf_cl2s	80	20.6824	5.59667	0.185621	8.58808	0.448926	0.71498	2.56633	3.194	0.16449	2.06753	22.54	Is	cl2s	2	Luzuconf	hav
Is_L2_7	Luzuconf_cl2s	70	22.0984	5.51333	0.106833	9.59445	0.427333	0.699082	1.392	2.68733	0.199847	2.92699	37.2367	Is	cl2s	2	Luzuconf	hav
Is_L2_8	Luzuconf_cl2s	60	29.9889	6.03	0.190916	12.832	0.487779	0.6896	0.44	2.125	0.26903	4.12576	32.5433	Is	cl2s	2	Luzuconf	hav
Is_L2_9	Luzuconf_cl2s	20	19.2838	5.74667	0.0942065	7.55426	0.376826	0.626348	1.318	3.00167	0.103548	1.3312	20.71	Is	cl2s	2	Luzuconf	hav
M_T4_4	Luzuconf_cl2s	25	11.0629	5.72667	0.962918	8.93347	0.812416	1.51164	10.4873	3.051	0.236084	2.49725	38.5267	M	cl2s	2	Luzuconf	hav
M_T4_5	Luzuconf_cl2s	25	2.59095	6.44333	0.896523	8.57052	0.631531	0.901925	8.25367	3.13667	0.141285	1.45315	27.82	M	cl2s	2	Luzuconf	hav
M_T4_6	Luzuconf_cl2s	40	25.5835	6.41	0.61877	6.00933	1.02974	0.952974	10.6147	2.29167	0.286777	3.20227	21.8133	M	cl2s	2	Luzuconf	hav
M_T4_7	Luzuconf_cl2s	25	5.27899	6.44	0.694796	8.31463	0.752031	0.654615	9.85533	2.82933	0.409553	4.7369	18.9433	M	cl2s	2	Luzuconf	hav
M_T4_8	Luzuconf_cl2s	40	19.8679	6.06	0.988699	5.98655	2.01728	0.826662	9.26833	3.518	0.319344	3.56903	16.0167	M	cl2s	2	Luzuconf	hav
Is_L1_1	Oxyrdigy_cl2s	55	13.2194	5.63667	0.92595	14.166	0.782442	0.711321	7.37333	2.414	0.257286	3.11579	56.16	Is	cl2s	2	Oxyrdigy	bcv
Is_L1_6	Oxyrdigy_cl2s	30	20.0518	5.67	0.235891	18.6086	0.721707	0.216308	5.95767	2.67733	0.171989	2.14412	41.8	Is	cl2s	2	Oxyrdigy	bcv
M_T1_1	Oxyrdigy_cl2s	65	34.4693	4.24333	23.4207	70.0211	8.00648	10.4686	11.5355	2.087	0.582037	7.43909	66.1367	M	cl2s	2	Oxyrdigy	bcv
M_T1_2	Oxyrdigy_cl2s	50	22.3527	4.17667	26.7683	43.0194	4.4083	5.82217	10.6063	2.30333	0.909062	12.1071	65.6267	M	cl2s	2	Oxyrdigy	bcv
M_T1_3	Oxyrdigy_cl2s	30	44.7541	3.95	43.3787	86.5715	8.92392	14.0102	11.6953	2.07267	1.50404	19.8286	83.37	M	cl2s	2	Oxyrdigy	bcv
M_T1_4	Oxyrdigy_cl2s	30	46.9914	3.80333	39.8255	66.5522	11.6253	11.8235	11.432	1.71	1.71463	23.1579	104.533	M	cl2s	2	Oxyrdigy	bcv
M_T1_5	Oxyrdigy_cl2s	50	37.1144	3.89667	23.8246	37.1145	5.49813	6.31002	12.3497	1.99567	0.968868	11.7475	77.7933	M	cl2s	2	Oxyrdigy	bcv
M_T3_1	Oxyrdigy_cl2s	50	20.5305	6.12667	1.45079	14.6385	2.0966	1.84573	9.30467	2.657	0.795524	9.0422	27.93	M	cl2s	2	Oxyrdigy	bcv
M_T3_2	Oxyrdigy_cl2s	65	22.4224	5.94333	2.11327	14.9221	2.95532	1.56121	8.493	2.866	0.506264	5.37449	24.96	M	cl2s	2	Oxyrdigy	bcv
M_T3_3	Oxyrdigy_cl2s	55	14.1028	5.68667	0.535335	5.39664	1.69116	0.877004	9.068	3.11767	0.669354	7.11993	16.51	M	cl2s	2	Oxyrdigy	bcv
M_T3_4	Oxyrdigy_cl2s	50	11.5708	5.61667	0.618293	8.65231	1.67527	0.742458	10.254	2.469	0.814829	10.3054	16.49	M	cl2s	2	Oxyrdigy	bcv
M_T3_6	Oxyrdigy_cl2s	20	23.3537	5.48667	5.03216	55.9002	4.51357	4.01801	9.479	2.12767	1.11025	13.7259	52.7733	M	cl2s	2	Oxyrdigy	bcv
M_T3_7	Oxyrdigy_cl2s	60	21.7662	5.17667	1.43257	26.8177	3.56206	3.32247	8.83833	2.932	0.991029	10.783	38.84	M	cl2s	2	Oxyrdigy	bcv
M_T4_2	Oxyrdigy_cl2s	45	12.5538	6.07333	1.31314	18.6012	1.7561	1.71028	11.016	2.43167	0.269289	3.07781	31.2967	M	cl2s	2	Oxyrdigy	bcv
B_A_1	Poaalpi_cl2s	95	34.6667	7.99	0.463822	11.8275	1.62338	1.39147	5.29	7.683	0.257999	3.67159	116.41	B	cl2s	2	Poaalpi	bcv
B_A_2	Poaalpi_cl2s	95	27.3642	7.41	0.384025	8.44856	1.15208	0.768051	5.253	9.545	0.284315	5.64173	69.74	B	cl2s	2	Poaalpi	bcv
B_A_3	Poaalpi_cl2s	70	32.3442	7.91	0.43377	20.3872	4.55458	0.867539	5.454	4.143	0.415457	5.31563	87.11	B	cl2s	2	Poaalpi	bcv
Ha_H1_1	Poaalpi_cl2s	70	42.1208	4.46333	7.71441	78.8003	7.69994	6.68105	11.0333	2.63433	1.7748	24.1357	62.79	Ha	cl2s	2	Poaalpi	bcv
Ha_H1_3	Poaalpi_cl2s	40	71.6861	3.85667	24.3511	155.699	131.604	42.5899	10.8177	2.52033	2.30774	34.7415	97.2233	Ha	cl2s	2	Poaalpi	bcv
Ha_H1_4	Poaalpi_cl2s	95	33.457	4.0325	2.47906	24.2085	23.9971	2.93697	10.6215	3.114	1.03999	12.8796	61.8875	Ha	cl2s	2	Poaalpi	bcv
Ha_H1_5	Poaalpi_cl2s	80	63.2055	4.30333	2.91409	42.7139	17.8059	5.28154	12.2603	3.26233	1.93846	28.1187	50.4667	Ha	cl2s	2	Poaalpi	bcv
Ha_H1_6	Poaalpi_cl2s	75	65.9478	4.06667	4.9276	31.8364	33.5624	5.13279	11.897	3.65133	1.79657	25.1902	56.5633	Ha	cl2s	2	Poaalpi	bcv
Ha_H1_9	Poaalpi_cl2s	80	20.1825	4.1	4.77629	9.62725	12.6354	1.30678	10.3843	3.02533	0.606673	7.76531	65.4533	Ha	cl2s	2	Poaalpi	bcv
Ha_H2_1	Poaalpi_cl2s	70	23.516	4.83667	1.4354	12.3716	7.88271	1.99811	10.7253	2.974	0.959598	12.7297	36.1133	Ha	cl2s	2	Poaalpi	bcv
Ha_H2_2	Poaalpi_cl2s	80	18.4323	5.45	0.76938	19.378	2.74844	1.20436	9.78333	2.97667	0.598539	6.73332	25.32	Ha	cl2s	2	Poaalpi	bcv
Ha_H2_3	Poaalpi_cl2s	75	17.0616	5.67667	0.790549	15.1965	2.28436	0.831745	9.94633	2.841	0.474956	5.25324	28.9733	Ha	cl2s	2	Poaalpi	bcv
Ha_H2_4	Poaalpi_cl2s	80	18.4959	5.06667	0.862619	16.603	4.13143	0.547785	10.5423	3.241	0.583427	6.55821	30.3467	Ha	cl2s	2	Poaalpi	bcv
Ha_H2_5	Poaalpi_cl2s	80	34.0245	5.53667	4.21623	17.1682	3.30516	2.12273	10.2607	2.386	0.902718	11.7647	37.1533	Ha	cl2s	2	Poaalpi	bcv
Ha_H2_6	Poaalpi_cl2s	80	13.1051	6.24667	3.65543	22.1061	3.23386	0.897532	10.6707	2.48833	0.316599	3.64439	34.1267	Ha	cl2s	2	Poaalpi	bcv
Ha_H2_7	Poaalpi_cl2s	90	39.4885	5.46667	7.49029	11.8738	1.97949	2.87059	9.5395	2.1355	1.16116	15.1992	35.2967	Ha	cl2s	2	Poaalpi	bcv
Ha_H2_8	Poaalpi_cl2s	25	18.4451	4.53	4.69407	2.57172	2.30325	1.30783	10.1917	1.68433	0.786058	9.01686	35.34	Ha	cl2s	2	Poaalpi	bcv
Ha_H2_9	Poaalpi_cl2s	85	50.8502	4.88667	17.817	24.8198	19.2937	6.38233	12.4083	3.61967	2.5158	30.6233	44.8867	Ha	cl2s	2	Poaalpi	bcv
Ho_A1_3	Poaalpi_cl2s	20	66.4104	3.94667	59.563	124.814	255.305	21.378	13.166	2.52133	3.16228	33.5482	141.7	Ho	cl2s	2	Poaalpi	bcv
Ho_A1_5	Poaalpi_cl2s	20	58.8421	7.09	24.3842	29.4695	49.8835	3.87901	13.103	3.36233	2.59867	27.6526	75.7333	Ho	cl2s	2	Poaalpi	bcv
Ho_A1_6	Poaalpi_cl2s	15	75.1878	6.43667	82.433	99.3634	47.3732	20.6757	12.201	2.9335	3.38739	42.7348	54.8667	Ho	cl2s	2	Poaalpi	bcv
Ho_A1_7	Poaalpi_cl2s	15	69.8046	5.11667	42.0908	86.003	60.3225	12.3805	11.5097	1.991	3.27368	39.4943	48.3333	Ho	cl2s	2	Poaalpi	bcv
Is_L1_1	Poaalpi_cl2s	55	13.2194	5.63667	0.92595	14.166	0.782442	0.711321	7.37333	2.414	0.257286	3.11579	56.16	Is	cl2s	2	Poaalpi	bcv
Is_L1_3	Poaalpi_cl2s	40	22.5314	5.2	0.259693	13.4604	0.433621	0.722727	4.876	3	0.217596	2.61443	25.1367	Is	cl2s	2	Poaalpi	bcv
Is_L1_5	Poaalpi_cl2s	40	18.7634	5.67667	0.141816	7.37158	0.339783	0.536217	5.25867	2.97733	0.107536	1.26514	48.22	Is	cl2s	2	Poaalpi	bcv
Is_L2_4	Poaalpi_cl2s	65	17.8886	5.41333	0.0974431	6.29008	0.389773	0.455809	2.96567	3.54933	0.131103	1.52739	14.63	Is	cl2s	2	Poaalpi	bcv
Is_L2_6	Poaalpi_cl2s	5	14.6721	4.97	0.104349	15.1823	0.417396	0.527048	1.74633	3.14733	0.116436	1.44355	53.9767	Is	cl2s	2	Poaalpi	bcv
Is_L2_7	Poaalpi_cl2s	70	22.0984	5.51333	0.106833	9.59445	0.427333	0.699082	1.392	2.68733	0.199847	2.92699	37.2367	Is	cl2s	2	Poaalpi	bcv
Is_L2_9	Poaalpi_cl2s	20	19.2838	5.74667	0.0942065	7.55426	0.376826	0.626348	1.318	3.00167	0.103548	1.3312	20.71	Is	cl2s	2	Poaalpi	bcv
M_T1_1	Poaalpi_cl2s	65	34.4693	4.24333	23.4207	70.0211	8.00648	10.4686	11.5355	2.087	0.582037	7.43909	66.1367	M	cl2s	2	Poaalpi	bcv
M_T1_2	Poaalpi_cl2s	50	22.3527	4.17667	26.7683	43.0194	4.4083	5.82217	10.6063	2.30333	0.909062	12.1071	65.6267	M	cl2s	2	Poaalpi	bcv
M_T1_3	Poaalpi_cl2s	30	44.7541	3.95	43.3787	86.5715	8.92392	14.0102	11.6953	2.07267	1.50404	19.8286	83.37	M	cl2s	2	Poaalpi	bcv
M_T1_4	Poaalpi_cl2s	30	46.9914	3.80333	39.8255	66.5522	11.6253	11.8235	11.432	1.71	1.71463	23.1579	104.533	M	cl2s	2	Poaalpi	bcv
M_T1_5	Poaalpi_cl2s	50	37.1144	3.89667	23.8246	37.1145	5.49813	6.31002	12.3497	1.99567	0.968868	11.7475	77.7933	M	cl2s	2	Poaalpi	bcv
M_T1_6	Poaalpi_cl2s	60	23.8652	4.16	31.2745	56.2602	3.27813	3.61714	12.3413	2.211	1.9794	27.0097	53.3333	M	cl2s	2	Poaalpi	bcv
M_T1_7	Poaalpi_cl2s	60	20.4405	4.35667	9.54635	38.2052	6.31199	4.71929	10.0773	1.384	1.99954	25.9007	55.47	M	cl2s	2	Poaalpi	bcv
M_T1_8	Poaalpi_cl2s	60	43.6066	4.77333	31.033	99.6997	4.74199	10.7438	9.38633	2.16533	1.13589	17.0335	38.8667	M	cl2s	2	Poaalpi	bcv
M_T1_9	Poaalpi_cl2s	50	28.8635	5.11333	0.539899	14.7746	1.20019	0.983383	4.647	3.41467	0.243838	2.92712	24.7567	M	cl2s	2	Poaalpi	bcv
M_T3_1	Poaalpi_cl2s	50	20.5305	6.12667	1.45079	14.6385	2.0966	1.84573	9.30467	2.657	0.795524	9.0422	27.93	M	cl2s	2	Poaalpi	bcv
M_T3_2	Poaalpi_cl2s	65	22.4224	5.94333	2.11327	14.9221	2.95532	1.56121	8.493	2.866	0.506264	5.37449	24.96	M	cl2s	2	Poaalpi	bcv
M_T3_3	Poaalpi_cl2s	55	14.1028	5.68667	0.535335	5.39664	1.69116	0.877004	9.068	3.11767	0.669354	7.11993	16.51	M	cl2s	2	Poaalpi	bcv
M_T3_4	Poaalpi_cl2s	50	11.5708	5.61667	0.618293	8.65231	1.67527	0.742458	10.254	2.469	0.814829	10.3054	16.49	M	cl2s	2	Poaalpi	bcv
M_T3_5	Poaalpi_cl2s	30	12.998	5.50667	1.53452	20.3169	2.66185	1.99364	10.377	2.524	2.54127	36.6845	50.1433	M	cl2s	2	Poaalpi	bcv
M_T3_6	Poaalpi_cl2s	20	23.3537	5.48667	5.03216	55.9002	4.51357	4.01801	9.479	2.12767	1.11025	13.7259	52.7733	M	cl2s	2	Poaalpi	bcv
M_T3_7	Poaalpi_cl2s	60	21.7662	5.17667	1.43257	26.8177	3.56206	3.32247	8.83833	2.932	0.991029	10.783	38.84	M	cl2s	2	Poaalpi	bcv
M_T4_1	Poaalpi_cl2s	50	16.4442	6.12333	0.533515	10.6378	1.40423	1.2991	9.98667	2.383	0.221277	2.51055	50.2533	M	cl2s	2	Poaalpi	bcv
M_T4_2	Poaalpi_cl2s	45	12.5538	6.07333	1.31314	18.6012	1.7561	1.71028	11.016	2.43167	0.269289	3.07781	31.2967	M	cl2s	2	Poaalpi	bcv
M_T4_3	Poaalpi_cl2s	40	22.1274	6.35	0.733554	9.83231	2.21423	1.32514	9.658	1.831	0.25805	2.90561	54.0233	M	cl2s	2	Poaalpi	bcv
M_T4_4	Poaalpi_cl2s	25	11.0629	5.72667	0.962918	8.93347	0.812416	1.51164	10.4873	3.051	0.236084	2.49725	38.5267	M	cl2s	2	Poaalpi	bcv
M_T4_5	Poaalpi_cl2s	25	2.59095	6.44333	0.896523	8.57052	0.631531	0.901925	8.25367	3.13667	0.141285	1.45315	27.82	M	cl2s	2	Poaalpi	bcv
M_T4_6	Poaalpi_cl2s	40	25.5835	6.41	0.61877	6.00933	1.02974	0.952974	10.6147	2.29167	0.286777	3.20227	21.8133	M	cl2s	2	Poaalpi	bcv
M_T4_7	Poaalpi_cl2s	25	5.27899	6.44	0.694796	8.31463	0.752031	0.654615	9.85533	2.82933	0.409553	4.7369	18.9433	M	cl2s	2	Poaalpi	bcv
M_T4_8	Poaalpi_cl2s	40	19.8679	6.06	0.988699	5.98655	2.01728	0.826662	9.26833	3.518	0.319344	3.56903	16.0167	M	cl2s	2	Poaalpi	bcv
B_A_1	Polyvivi_cl2s	95	34.6667	7.99	0.463822	11.8275	1.62338	1.39147	5.29	7.683	0.257999	3.67159	116.41	B	cl2s	2	Polyvivi	hav
B_A_2	Polyvivi_cl2s	95	27.3642	7.41	0.384025	8.44856	1.15208	0.768051	5.253	9.545	0.284315	5.64173	69.74	B	cl2s	2	Polyvivi	hav
B_A_3	Polyvivi_cl2s	70	32.3442	7.91	0.43377	20.3872	4.55458	0.867539	5.454	4.143	0.415457	5.31563	87.11	B	cl2s	2	Polyvivi	hav
Is_L1_6	Polyvivi_cl2s	30	20.0518	5.67	0.235891	18.6086	0.721707	0.216308	5.95767	2.67733	0.171989	2.14412	41.8	Is	cl2s	2	Polyvivi	hav
Is_L1_7	Polyvivi_cl2s	25	19.8386	5.78	0.552638	23.3827	0.831593	0.489237	4.72	2.41833	0.158747	1.97468	85.9833	Is	cl2s	2	Polyvivi	hav
Is_L2_8	Polyvivi_cl2s	60	29.9889	6.03	0.190916	12.832	0.487779	0.6896	0.44	2.125	0.26903	4.12576	32.5433	Is	cl2s	2	Polyvivi	hav
M_T3_1	Polyvivi_cl2s	50	20.5305	6.12667	1.45079	14.6385	2.0966	1.84573	9.30467	2.657	0.795524	9.0422	27.93	M	cl2s	2	Polyvivi	hav
M_T3_3	Polyvivi_cl2s	55	14.1028	5.68667	0.535335	5.39664	1.69116	0.877004	9.068	3.11767	0.669354	7.11993	16.51	M	cl2s	2	Polyvivi	hav
M_T3_4	Polyvivi_cl2s	50	11.5708	5.61667	0.618293	8.65231	1.67527	0.742458	10.254	2.469	0.814829	10.3054	16.49	M	cl2s	2	Polyvivi	hav
M_T3_6	Polyvivi_cl2s	20	23.3537	5.48667	5.03216	55.9002	4.51357	4.01801	9.479	2.12767	1.11025	13.7259	52.7733	M	cl2s	2	Polyvivi	hav
B_A_1	Salipola_cl2s	95	34.6667	7.99	0.463822	11.8275	1.62338	1.39147	5.29	7.683	0.257999	3.67159	116.41	B	cl2s	2	Salipola	hav
B_A_2	Salipola_cl2s	95	27.3642	7.41	0.384025	8.44856	1.15208	0.768051	5.253	9.545	0.284315	5.64173	69.74	B	cl2s	2	Salipola	hav
B_A_3	Salipola_cl2s	70	32.3442	7.91	0.43377	20.3872	4.55458	0.867539	5.454	4.143	0.415457	5.31563	87.11	B	cl2s	2	Salipola	hav
B_A_4	Salipola_cl2s	95	45.3608	8.06	0.619353	4.95483	5.88386	1.54838	4.973	0.687	0.329869	4.8582	100.79	B	cl2s	2	Salipola	hav
B_A_5	Salipola_cl2s	90	42.3979	7.66	2.59112	43.1853	4.31853	4.03063	3.081	3.375	0.469983	7.44292	114.43	B	cl2s	2	Salipola	hav
B_K_3	Salipola_cl2s	10	11.3791	8.79	0.11284	3.61089	0.451361	0.564201	3.279	26.803	0.0343545	8.56774	123.67	B	cl2s	2	Salipola	hav
B_K_4	Salipola_cl2s	5	18.541	8.54	0.149481	2.54118	0.747405	0.597924	4.104	22.716	0.155325	11.592	114.61	B	cl2s	2	Salipola	hav
B_K_5	Salipola_cl2s	25	18.9172	8.41	0.127227	3.3079	1.52672	1.01782	5.06	24.232	0.148783	16.5258	107.44	B	cl2s	2	Salipola	hav
Ho_A1_3	Salipola_cl2s	20	66.4104	3.94667	59.563	124.814	255.305	21.378	13.166	2.52133	3.16228	33.5482	141.7	Ho	cl2s	2	Salipola	hav
Ho_A1_4	Salipola_cl2s	10	71.4569	4.65	46.3096	46.1394	142.216	8.77101	11.3757	3.99	0.405463	4.34131	76.5333	Ho	cl2s	2	Salipola	hav
Ho_A1_7	Salipola_cl2s	15	69.8046	5.11667	42.0908	86.003	60.3225	12.3805	11.5097	1.991	3.27368	39.4943	48.3333	Ho	cl2s	2	Salipola	hav
Ho_A2_1	Salipola_cl2s	50	35.8692	7.42	1.06282	17.6975	1.39288	0.991288	2.751	3.74633	0.24742	3.37633	38.3667	Ho	cl2s	2	Salipola	hav
Ho_A2_11	Salipola_cl2s	3	21.131	6.94667	1e-09	5.07758	2.26707	0.169835	3.75233	4.381	0.151305	1.64933	56.4667	Ho	cl2s	2	Salipola	hav
Ho_A2_2	Salipola_cl2s	55	30.4219	7.26333	1.40385	24.8463	1e-09	1.57707	2.691	3.944	0.102542	1.48157	39.8667	Ho	cl2s	2	Salipola	hav
Ho_A2_3	Salipola_cl2s	45	23.8578	7.16333	0.684362	20.9584	0.358712	0.940321	3.047	4.03267	0.16382	2.16279	35.0667	Ho	cl2s	2	Salipola	hav
Ho_A2_4	Salipola_cl2s	60	31.4943	7.39667	0.505862	20.9209	1e-09	1.07617	2.925	4.64933	0.0995652	1.29788	47.5667	Ho	cl2s	2	Salipola	hav
Ho_A2_5	Salipola_cl2s	60	36.2041	7.20333	0.658323	28.1982	1e-09	1.79716	1.565	3.48433	0.240247	3.09958	44.4	Ho	cl2s	2	Salipola	hav
Ho_A2_6	Salipola_cl2s	7	14.6799	7.02333	0.259311	19.4014	1e-09	0.803556	1.74367	3.55933	0.264821	3.57329	29.2	Ho	cl2s	2	Salipola	hav
Ho_A2_7	Salipola_cl2s	25	18.4879	7.13	1e-09	16.1652	1e-09	1.20176	4.78633	3.95133	0.231983	2.67256	34.8	Ho	cl2s	2	Salipola	hav
Ho_A2_8	Salipola_cl2s	3	12.4126	6.76	1e-09	9.91568	1e-09	0.42852	1.57467	4.588	0.157278	1.9445	17.5133	Ho	cl2s	2	Salipola	hav
Ho_A2_9	Salipola_cl2s	40	17.047	8.02333	0.168091	5.68152	2.00958	1.06995	1.25833	5.01667	0.0896369	1.07889	85.1	Ho	cl2s	2	Salipola	hav
Is_L1_2	Salipola_cl2s	45	19.2595	5.4	0.477613	13.863	0.4126	0.553164	6.65767	2.70733	0.152271	1.80838	44.6533	Is	cl2s	2	Salipola	hav
Is_L1_3	Salipola_cl2s	40	22.5314	5.2	0.259693	13.4604	0.433621	0.722727	4.876	3	0.217596	2.61443	25.1367	Is	cl2s	2	Salipola	hav
Is_L1_4	Salipola_cl2s	60	18.7959	5.55333	0.348784	10.7339	0.348622	0.667716	5.7	2.95867	0.105408	1.23042	32.2767	Is	cl2s	2	Salipola	hav
Is_L1_5	Salipola_cl2s	40	18.7634	5.67667	0.141816	7.37158	0.339783	0.536217	5.25867	2.97733	0.107536	1.26514	48.22	Is	cl2s	2	Salipola	hav
Is_L1_6	Salipola_cl2s	30	20.0518	5.67	0.235891	18.6086	0.721707	0.216308	5.95767	2.67733	0.171989	2.14412	41.8	Is	cl2s	2	Salipola	hav
Is_L1_7	Salipola_cl2s	25	19.8386	5.78	0.552638	23.3827	0.831593	0.489237	4.72	2.41833	0.158747	1.97468	85.9833	Is	cl2s	2	Salipola	hav
Is_L1_8	Salipola_cl2s	15	17.7271	5.59	0.617674	16.9625	0.817913	0.409187	4.801	2.424	0.150281	1.91537	57	Is	cl2s	2	Salipola	hav
Is_L2_1	Salipola_cl2s	55	17.8186	5.42667	0.221537	9.91089	0.37637	0.44714	3.70033	2.58767	0.100197	1.30092	22.7667	Is	cl2s	2	Salipola	hav
Is_L2_2	Salipola_cl2s	40	17.0399	5.67333	0.121522	8.09805	0.369246	0.427846	3.15233	3.04833	0.113087	1.30458	14.8633	Is	cl2s	2	Salipola	hav
Is_L2_3	Salipola_cl2s	40	18.4583	5.46	0.162541	8.40768	0.391621	0.392943	3.25967	3.50833	0.122082	1.41397	19.5533	Is	cl2s	2	Salipola	hav
Is_L2_4	Salipola_cl2s	65	17.8886	5.41333	0.0974431	6.29008	0.389773	0.455809	2.96567	3.54933	0.131103	1.52739	14.63	Is	cl2s	2	Salipola	hav
Is_L2_5	Salipola_cl2s	80	20.6824	5.59667	0.185621	8.58808	0.448926	0.71498	2.56633	3.194	0.16449	2.06753	22.54	Is	cl2s	2	Salipola	hav
Is_L2_6	Salipola_cl2s	5	14.6721	4.97	0.104349	15.1823	0.417396	0.527048	1.74633	3.14733	0.116436	1.44355	53.9767	Is	cl2s	2	Salipola	hav
Is_L2_7	Salipola_cl2s	70	22.0984	5.51333	0.106833	9.59445	0.427333	0.699082	1.392	2.68733	0.199847	2.92699	37.2367	Is	cl2s	2	Salipola	hav
Is_L2_8	Salipola_cl2s	60	29.9889	6.03	0.190916	12.832	0.487779	0.6896	0.44	2.125	0.26903	4.12576	32.5433	Is	cl2s	2	Salipola	hav
Is_L2_9	Salipola_cl2s	20	19.2838	5.74667	0.0942065	7.55426	0.376826	0.626348	1.318	3.00167	0.103548	1.3312	20.71	Is	cl2s	2	Salipola	hav
M_T1_8	Salipola_cl2s	60	43.6066	4.77333	31.033	99.6997	4.74199	10.7438	9.38633	2.16533	1.13589	17.0335	38.8667	M	cl2s	2	Salipola	hav
M_T3_7	Salipola_cl2s	60	21.7662	5.17667	1.43257	26.8177	3.56206	3.32247	8.83833	2.932	0.991029	10.783	38.84	M	cl2s	2	Salipola	hav
Ho_A1_12	Saxioppo_cl2s	30	9.24292	6.51333	1.27424	10.4931	1.685	0.799967	2.96767	3.60567	0.308678	4.12552	34.7333	Ho	cl2s	2	Saxioppo	hav
Ho_A1_6	Saxioppo_cl2s	15	75.1878	6.43667	82.433	99.3634	47.3732	20.6757	12.201	2.9335	3.38739	42.7348	54.8667	Ho	cl2s	2	Saxioppo	hav
Ho_A2_1	Saxioppo_cl2s	50	35.8692	7.42	1.06282	17.6975	1.39288	0.991288	2.751	3.74633	0.24742	3.37633	38.3667	Ho	cl2s	2	Saxioppo	hav
Ho_A2_10	Saxioppo_cl2s	12	37.8313	6.98333	1e-09	4.86791	1.29191	0.537728	2.042	4.942	0.132491	1.64797	59.1667	Ho	cl2s	2	Saxioppo	hav
Ho_A2_11	Saxioppo_cl2s	3	21.131	6.94667	1e-09	5.07758	2.26707	0.169835	3.75233	4.381	0.151305	1.64933	56.4667	Ho	cl2s	2	Saxioppo	hav
Ho_A2_2	Saxioppo_cl2s	55	30.4219	7.26333	1.40385	24.8463	1e-09	1.57707	2.691	3.944	0.102542	1.48157	39.8667	Ho	cl2s	2	Saxioppo	hav
Ho_A2_3	Saxioppo_cl2s	45	23.8578	7.16333	0.684362	20.9584	0.358712	0.940321	3.047	4.03267	0.16382	2.16279	35.0667	Ho	cl2s	2	Saxioppo	hav
Ho_A2_4	Saxioppo_cl2s	60	31.4943	7.39667	0.505862	20.9209	1e-09	1.07617	2.925	4.64933	0.0995652	1.29788	47.5667	Ho	cl2s	2	Saxioppo	hav
Ho_A2_5	Saxioppo_cl2s	60	36.2041	7.20333	0.658323	28.1982	1e-09	1.79716	1.565	3.48433	0.240247	3.09958	44.4	Ho	cl2s	2	Saxioppo	hav
Ho_A2_6	Saxioppo_cl2s	7	14.6799	7.02333	0.259311	19.4014	1e-09	0.803556	1.74367	3.55933	0.264821	3.57329	29.2	Ho	cl2s	2	Saxioppo	hav
Ho_A2_7	Saxioppo_cl2s	25	18.4879	7.13	1e-09	16.1652	1e-09	1.20176	4.78633	3.95133	0.231983	2.67256	34.8	Ho	cl2s	2	Saxioppo	hav
Ho_A2_8	Saxioppo_cl2s	3	12.4126	6.76	1e-09	9.91568	1e-09	0.42852	1.57467	4.588	0.157278	1.9445	17.5133	Ho	cl2s	2	Saxioppo	hav
Ho_A2_9	Saxioppo_cl2s	40	17.047	8.02333	0.168091	5.68152	2.00958	1.06995	1.25833	5.01667	0.0896369	1.07889	85.1	Ho	cl2s	2	Saxioppo	hav
Ho_G2_10	Saxioppo_cl2s	98	8.06183	7.78333	0.892102	2.80734	1.31028	0.186782	4.864	2.43733	0.270853	2.98259	73.1667	Ho	cl2s	2	Saxioppo	hav
Ho_G2_7	Saxioppo_cl2s	30	8.82632	8.24333	0.619069	2.88449	1.79565	1e-09	4.174	2.01667	0.248159	2.63012	103.867	Ho	cl2s	2	Saxioppo	hav
Ho_G2_8	Saxioppo_cl2s	10	6.73638	7.9	0.617649	2.65422	1.56344	1e-09	2.34167	0.814	0.223633	2.66752	88.7667	Ho	cl2s	2	Saxioppo	hav
Ho_G2_9	Saxioppo_cl2s	30	5.24137	7.96	0.442569	2.57347	1.45128	0.0611532	2.757	2.257	0.279209	3.00577	91.9	Ho	cl2s	2	Saxioppo	hav
Is_L2_2	Saxioppo_cl2s	40	17.0399	5.67333	0.121522	8.09805	0.369246	0.427846	3.15233	3.04833	0.113087	1.30458	14.8633	Is	cl2s	2	Saxioppo	hav
Ha_H1_1	Ceraarct_cl3s	70	42.1208	4.46333	7.71441	78.8003	7.69994	6.68105	11.0333	2.63433	1.7748	24.1357	62.79	Ha	cl3s	5	Ceraarct	bcv
Ha_H1_2	Ceraarct_cl3s	70	54.6842	4.5	25.7466	115.271	11.2129	11.0595	10.2697	2.36933	1.78683	27.4492	56.68	Ha	cl3s	5	Ceraarct	bcv
Ha_H1_3	Ceraarct_cl3s	40	71.6861	3.85667	24.3511	155.699	131.604	42.5899	10.8177	2.52033	2.30774	34.7415	97.2233	Ha	cl3s	5	Ceraarct	bcv
Ha_H1_4	Ceraarct_cl3s	95	33.457	4.0325	2.47906	24.2085	23.9971	2.93697	10.6215	3.114	1.03999	12.8796	61.8875	Ha	cl3s	5	Ceraarct	bcv
Ha_H1_5	Ceraarct_cl3s	80	63.2055	4.30333	2.91409	42.7139	17.8059	5.28154	12.2603	3.26233	1.93846	28.1187	50.4667	Ha	cl3s	5	Ceraarct	bcv
Ha_H1_6	Ceraarct_cl3s	75	65.9478	4.06667	4.9276	31.8364	33.5624	5.13279	11.897	3.65133	1.79657	25.1902	56.5633	Ha	cl3s	5	Ceraarct	bcv
Ha_H1_8	Ceraarct_cl3s	55	24.9532	4.33667	1.82699	8.35936	11.2254	1.32576	10.6063	2.816	0.802678	10.4129	52.6467	Ha	cl3s	5	Ceraarct	bcv
Ha_H1_9	Ceraarct_cl3s	80	20.1825	4.1	4.77629	9.62725	12.6354	1.30678	10.3843	3.02533	0.606673	7.76531	65.4533	Ha	cl3s	5	Ceraarct	bcv
Ha_H2_1	Ceraarct_cl3s	70	23.516	4.83667	1.4354	12.3716	7.88271	1.99811	10.7253	2.974	0.959598	12.7297	36.1133	Ha	cl3s	5	Ceraarct	bcv
Ha_H2_2	Ceraarct_cl3s	80	18.4323	5.45	0.76938	19.378	2.74844	1.20436	9.78333	2.97667	0.598539	6.73332	25.32	Ha	cl3s	5	Ceraarct	bcv
Ha_H2_3	Ceraarct_cl3s	75	17.0616	5.67667	0.790549	15.1965	2.28436	0.831745	9.94633	2.841	0.474956	5.25324	28.9733	Ha	cl3s	5	Ceraarct	bcv
Ha_H2_4	Ceraarct_cl3s	80	18.4959	5.06667	0.862619	16.603	4.13143	0.547785	10.5423	3.241	0.583427	6.55821	30.3467	Ha	cl3s	5	Ceraarct	bcv
Ha_H2_5	Ceraarct_cl3s	80	34.0245	5.53667	4.21623	17.1682	3.30516	2.12273	10.2607	2.386	0.902718	11.7647	37.1533	Ha	cl3s	5	Ceraarct	bcv
Ha_H2_6	Ceraarct_cl3s	80	13.1051	6.24667	3.65543	22.1061	3.23386	0.897532	10.6707	2.48833	0.316599	3.64439	34.1267	Ha	cl3s	5	Ceraarct	bcv
Ha_H2_7	Ceraarct_cl3s	90	39.4885	5.46667	7.49029	11.8738	1.97949	2.87059	9.5395	2.1355	1.16116	15.1992	35.2967	Ha	cl3s	5	Ceraarct	bcv
Ha_H2_8	Ceraarct_cl3s	25	18.4451	4.53	4.69407	2.57172	2.30325	1.30783	10.1917	1.68433	0.786058	9.01686	35.34	Ha	cl3s	5	Ceraarct	bcv
Ho_A1_1	Ceraarct_cl3s	16	61.2478	4.22667	36.3253	69.9259	116.764	10.1317	11.455	2.788	1.29883	15.4197	86.1667	Ho	cl3s	5	Ceraarct	bcv
Ho_A1_2	Ceraarct_cl3s	5	67.8494	4.22333	36.5786	51.5456	135.371	13.6022	12.0537	3.13067	3.15379	34.9713	87.9333	Ho	cl3s	5	Ceraarct	bcv
Ho_A1_3	Ceraarct_cl3s	20	66.4104	3.94667	59.563	124.814	255.305	21.378	13.166	2.52133	3.16228	33.5482	141.7	Ho	cl3s	5	Ceraarct	bcv
Ho_A1_4	Ceraarct_cl3s	10	71.4569	4.65	46.3096	46.1394	142.216	8.77101	11.3757	3.99	0.405463	4.34131	76.5333	Ho	cl3s	5	Ceraarct	bcv
Ho_A1_5	Ceraarct_cl3s	20	58.8421	7.09	24.3842	29.4695	49.8835	3.87901	13.103	3.36233	2.59867	27.6526	75.7333	Ho	cl3s	5	Ceraarct	bcv
Ho_A1_6	Ceraarct_cl3s	15	75.1878	6.43667	82.433	99.3634	47.3732	20.6757	12.201	2.9335	3.38739	42.7348	54.8667	Ho	cl3s	5	Ceraarct	bcv
Ho_A1_7	Ceraarct_cl3s	15	69.8046	5.11667	42.0908	86.003	60.3225	12.3805	11.5097	1.991	3.27368	39.4943	48.3333	Ho	cl3s	5	Ceraarct	bcv
Is_L1_5	Ceraarct_cl3s	40	18.7634	5.67667	0.141816	7.37158	0.339783	0.536217	5.25867	2.97733	0.107536	1.26514	48.22	Is	cl3s	5	Ceraarct	bcv
M_T1_1	Ceraarct_cl3s	65	34.4693	4.24333	23.4207	70.0211	8.00648	10.4686	11.5355	2.087	0.582037	7.43909	66.1367	M	cl3s	5	Ceraarct	bcv
M_T1_5	Ceraarct_cl3s	50	37.1144	3.89667	23.8246	37.1145	5.49813	6.31002	12.3497	1.99567	0.968868	11.7475	77.7933	M	cl3s	5	Ceraarct	bcv
M_T1_6	Ceraarct_cl3s	60	23.8652	4.16	31.2745	56.2602	3.27813	3.61714	12.3413	2.211	1.9794	27.0097	53.3333	M	cl3s	5	Ceraarct	bcv
M_T1_7	Ceraarct_cl3s	60	20.4405	4.35667	9.54635	38.2052	6.31199	4.71929	10.0773	1.384	1.99954	25.9007	55.47	M	cl3s	5	Ceraarct	bcv
M_T1_8	Ceraarct_cl3s	60	43.6066	4.77333	31.033	99.6997	4.74199	10.7438	9.38633	2.16533	1.13589	17.0335	38.8667	M	cl3s	5	Ceraarct	bcv
M_T3_1	Ceraarct_cl3s	50	20.5305	6.12667	1.45079	14.6385	2.0966	1.84573	9.30467	2.657	0.795524	9.0422	27.93	M	cl3s	5	Ceraarct	bcv
M_T4_2	Ceraarct_cl3s	45	12.5538	6.07333	1.31314	18.6012	1.7561	1.71028	11.016	2.43167	0.269289	3.07781	31.2967	M	cl3s	5	Ceraarct	bcv
M_T4_4	Ceraarct_cl3s	25	11.0629	5.72667	0.962918	8.93347	0.812416	1.51164	10.4873	3.051	0.236084	2.49725	38.5267	M	cl3s	5	Ceraarct	bcv
M_T4_5	Ceraarct_cl3s	25	2.59095	6.44333	0.896523	8.57052	0.631531	0.901925	8.25367	3.13667	0.141285	1.45315	27.82	M	cl3s	5	Ceraarct	bcv
Ha_H1_1	Cochgroe_cl3s	70	42.1208	4.46333	7.71441	78.8003	7.69994	6.68105	11.0333	2.63433	1.7748	24.1357	62.79	Ha	cl3s	5	Cochgroe	bcv
Ha_H2_1	Cochgroe_cl3s	70	23.516	4.83667	1.4354	12.3716	7.88271	1.99811	10.7253	2.974	0.959598	12.7297	36.1133	Ha	cl3s	5	Cochgroe	bcv
Ha_H2_2	Cochgroe_cl3s	80	18.4323	5.45	0.76938	19.378	2.74844	1.20436	9.78333	2.97667	0.598539	6.73332	25.32	Ha	cl3s	5	Cochgroe	bcv
Ha_H2_3	Cochgroe_cl3s	75	17.0616	5.67667	0.790549	15.1965	2.28436	0.831745	9.94633	2.841	0.474956	5.25324	28.9733	Ha	cl3s	5	Cochgroe	bcv
Ha_H2_5	Cochgroe_cl3s	80	34.0245	5.53667	4.21623	17.1682	3.30516	2.12273	10.2607	2.386	0.902718	11.7647	37.1533	Ha	cl3s	5	Cochgroe	bcv
Ha_H2_7	Cochgroe_cl3s	90	39.4885	5.46667	7.49029	11.8738	1.97949	2.87059	9.5395	2.1355	1.16116	15.1992	35.2967	Ha	cl3s	5	Cochgroe	bcv
Ha_H2_8	Cochgroe_cl3s	25	18.4451	4.53	4.69407	2.57172	2.30325	1.30783	10.1917	1.68433	0.786058	9.01686	35.34	Ha	cl3s	5	Cochgroe	bcv
Ha_H2_9	Cochgroe_cl3s	85	50.8502	4.88667	17.817	24.8198	19.2937	6.38233	12.4083	3.61967	2.5158	30.6233	44.8867	Ha	cl3s	5	Cochgroe	bcv
Is_L1_7	Luzuconf_cl3s	25	19.8386	5.78	0.552638	23.3827	0.831593	0.489237	4.72	2.41833	0.158747	1.97468	85.9833	Is	cl3s	5	Luzuconf	hav
Is_L1_9	Luzuconf_cl3s	5	14.1854	5.71333	0.554862	17.5103	0.96245	0.483091	4.233	2.639	0.0968157	1.29091	91.5433	Is	cl3s	5	Luzuconf	hav
Is_L2_4	Luzuconf_cl3s	65	17.8886	5.41333	0.0974431	6.29008	0.389773	0.455809	2.96567	3.54933	0.131103	1.52739	14.63	Is	cl3s	5	Luzuconf	hav
Is_L2_5	Luzuconf_cl3s	80	20.6824	5.59667	0.185621	8.58808	0.448926	0.71498	2.56633	3.194	0.16449	2.06753	22.54	Is	cl3s	5	Luzuconf	hav
Is_L2_7	Luzuconf_cl3s	70	22.0984	5.51333	0.106833	9.59445	0.427333	0.699082	1.392	2.68733	0.199847	2.92699	37.2367	Is	cl3s	5	Luzuconf	hav
Is_L2_9	Luzuconf_cl3s	20	19.2838	5.74667	0.0942065	7.55426	0.376826	0.626348	1.318	3.00167	0.103548	1.3312	20.71	Is	cl3s	5	Luzuconf	hav
M_T4_4	Luzuconf_cl3s	25	11.0629	5.72667	0.962918	8.93347	0.812416	1.51164	10.4873	3.051	0.236084	2.49725	38.5267	M	cl3s	5	Luzuconf	hav
M_T4_5	Luzuconf_cl3s	25	2.59095	6.44333	0.896523	8.57052	0.631531	0.901925	8.25367	3.13667	0.141285	1.45315	27.82	M	cl3s	5	Luzuconf	hav
M_T4_6	Luzuconf_cl3s	40	25.5835	6.41	0.61877	6.00933	1.02974	0.952974	10.6147	2.29167	0.286777	3.20227	21.8133	M	cl3s	5	Luzuconf	hav
M_T4_7	Luzuconf_cl3s	25	5.27899	6.44	0.694796	8.31463	0.752031	0.654615	9.85533	2.82933	0.409553	4.7369	18.9433	M	cl3s	5	Luzuconf	hav
M_T4_8	Luzuconf_cl3s	40	19.8679	6.06	0.988699	5.98655	2.01728	0.826662	9.26833	3.518	0.319344	3.56903	16.0167	M	cl3s	5	Luzuconf	hav
Is_L1_1	Oxyrdigy_cl3s	55	13.2194	5.63667	0.92595	14.166	0.782442	0.711321	7.37333	2.414	0.257286	3.11579	56.16	Is	cl3s	5	Oxyrdigy	bcv
Is_L1_6	Oxyrdigy_cl3s	30	20.0518	5.67	0.235891	18.6086	0.721707	0.216308	5.95767	2.67733	0.171989	2.14412	41.8	Is	cl3s	5	Oxyrdigy	bcv
M_T1_1	Oxyrdigy_cl3s	65	34.4693	4.24333	23.4207	70.0211	8.00648	10.4686	11.5355	2.087	0.582037	7.43909	66.1367	M	cl3s	5	Oxyrdigy	bcv
M_T1_2	Oxyrdigy_cl3s	50	22.3527	4.17667	26.7683	43.0194	4.4083	5.82217	10.6063	2.30333	0.909062	12.1071	65.6267	M	cl3s	5	Oxyrdigy	bcv
M_T1_3	Oxyrdigy_cl3s	30	44.7541	3.95	43.3787	86.5715	8.92392	14.0102	11.6953	2.07267	1.50404	19.8286	83.37	M	cl3s	5	Oxyrdigy	bcv
M_T1_4	Oxyrdigy_cl3s	30	46.9914	3.80333	39.8255	66.5522	11.6253	11.8235	11.432	1.71	1.71463	23.1579	104.533	M	cl3s	5	Oxyrdigy	bcv
M_T1_5	Oxyrdigy_cl3s	50	37.1144	3.89667	23.8246	37.1145	5.49813	6.31002	12.3497	1.99567	0.968868	11.7475	77.7933	M	cl3s	5	Oxyrdigy	bcv
M_T3_1	Oxyrdigy_cl3s	50	20.5305	6.12667	1.45079	14.6385	2.0966	1.84573	9.30467	2.657	0.795524	9.0422	27.93	M	cl3s	5	Oxyrdigy	bcv
M_T3_2	Oxyrdigy_cl3s	65	22.4224	5.94333	2.11327	14.9221	2.95532	1.56121	8.493	2.866	0.506264	5.37449	24.96	M	cl3s	5	Oxyrdigy	bcv
M_T3_3	Oxyrdigy_cl3s	55	14.1028	5.68667	0.535335	5.39664	1.69116	0.877004	9.068	3.11767	0.669354	7.11993	16.51	M	cl3s	5	Oxyrdigy	bcv
M_T3_4	Oxyrdigy_cl3s	50	11.5708	5.61667	0.618293	8.65231	1.67527	0.742458	10.254	2.469	0.814829	10.3054	16.49	M	cl3s	5	Oxyrdigy	bcv
M_T3_6	Oxyrdigy_cl3s	20	23.3537	5.48667	5.03216	55.9002	4.51357	4.01801	9.479	2.12767	1.11025	13.7259	52.7733	M	cl3s	5	Oxyrdigy	bcv
M_T3_7	Oxyrdigy_cl3s	60	21.7662	5.17667	1.43257	26.8177	3.56206	3.32247	8.83833	2.932	0.991029	10.783	38.84	M	cl3s	5	Oxyrdigy	bcv
B_A_1	Poaalpi_cl3s	95	34.6667	7.99	0.463822	11.8275	1.62338	1.39147	5.29	7.683	0.257999	3.67159	116.41	B	cl3s	5	Poaalpi	bcv
B_A_2	Poaalpi_cl3s	95	27.3642	7.41	0.384025	8.44856	1.15208	0.768051	5.253	9.545	0.284315	5.64173	69.74	B	cl3s	5	Poaalpi	bcv
B_A_3	Poaalpi_cl3s	70	32.3442	7.91	0.43377	20.3872	4.55458	0.867539	5.454	4.143	0.415457	5.31563	87.11	B	cl3s	5	Poaalpi	bcv
Ha_H1_1	Poaalpi_cl3s	70	42.1208	4.46333	7.71441	78.8003	7.69994	6.68105	11.0333	2.63433	1.7748	24.1357	62.79	Ha	cl3s	5	Poaalpi	bcv
Ha_H1_3	Poaalpi_cl3s	40	71.6861	3.85667	24.3511	155.699	131.604	42.5899	10.8177	2.52033	2.30774	34.7415	97.2233	Ha	cl3s	5	Poaalpi	bcv
Ha_H1_4	Poaalpi_cl3s	95	33.457	4.0325	2.47906	24.2085	23.9971	2.93697	10.6215	3.114	1.03999	12.8796	61.8875	Ha	cl3s	5	Poaalpi	bcv
Ha_H1_5	Poaalpi_cl3s	80	63.2055	4.30333	2.91409	42.7139	17.8059	5.28154	12.2603	3.26233	1.93846	28.1187	50.4667	Ha	cl3s	5	Poaalpi	bcv
Ha_H1_6	Poaalpi_cl3s	75	65.9478	4.06667	4.9276	31.8364	33.5624	5.13279	11.897	3.65133	1.79657	25.1902	56.5633	Ha	cl3s	5	Poaalpi	bcv
Ha_H1_9	Poaalpi_cl3s	80	20.1825	4.1	4.77629	9.62725	12.6354	1.30678	10.3843	3.02533	0.606673	7.76531	65.4533	Ha	cl3s	5	Poaalpi	bcv
Ha_H2_1	Poaalpi_cl3s	70	23.516	4.83667	1.4354	12.3716	7.88271	1.99811	10.7253	2.974	0.959598	12.7297	36.1133	Ha	cl3s	5	Poaalpi	bcv
Ha_H2_2	Poaalpi_cl3s	80	18.4323	5.45	0.76938	19.378	2.74844	1.20436	9.78333	2.97667	0.598539	6.73332	25.32	Ha	cl3s	5	Poaalpi	bcv
Ha_H2_3	Poaalpi_cl3s	75	17.0616	5.67667	0.790549	15.1965	2.28436	0.831745	9.94633	2.841	0.474956	5.25324	28.9733	Ha	cl3s	5	Poaalpi	bcv
Ha_H2_4	Poaalpi_cl3s	80	18.4959	5.06667	0.862619	16.603	4.13143	0.547785	10.5423	3.241	0.583427	6.55821	30.3467	Ha	cl3s	5	Poaalpi	bcv
Ha_H2_5	Poaalpi_cl3s	80	34.0245	5.53667	4.21623	17.1682	3.30516	2.12273	10.2607	2.386	0.902718	11.7647	37.1533	Ha	cl3s	5	Poaalpi	bcv
Ha_H2_6	Poaalpi_cl3s	80	13.1051	6.24667	3.65543	22.1061	3.23386	0.897532	10.6707	2.48833	0.316599	3.64439	34.1267	Ha	cl3s	5	Poaalpi	bcv
Ha_H2_7	Poaalpi_cl3s	90	39.4885	5.46667	7.49029	11.8738	1.97949	2.87059	9.5395	2.1355	1.16116	15.1992	35.2967	Ha	cl3s	5	Poaalpi	bcv
Ha_H2_8	Poaalpi_cl3s	25	18.4451	4.53	4.69407	2.57172	2.30325	1.30783	10.1917	1.68433	0.786058	9.01686	35.34	Ha	cl3s	5	Poaalpi	bcv
Ha_H2_9	Poaalpi_cl3s	85	50.8502	4.88667	17.817	24.8198	19.2937	6.38233	12.4083	3.61967	2.5158	30.6233	44.8867	Ha	cl3s	5	Poaalpi	bcv
Ho_A1_3	Poaalpi_cl3s	20	66.4104	3.94667	59.563	124.814	255.305	21.378	13.166	2.52133	3.16228	33.5482	141.7	Ho	cl3s	5	Poaalpi	bcv
Ho_A1_5	Poaalpi_cl3s	20	58.8421	7.09	24.3842	29.4695	49.8835	3.87901	13.103	3.36233	2.59867	27.6526	75.7333	Ho	cl3s	5	Poaalpi	bcv
Ho_A1_7	Poaalpi_cl3s	15	69.8046	5.11667	42.0908	86.003	60.3225	12.3805	11.5097	1.991	3.27368	39.4943	48.3333	Ho	cl3s	5	Poaalpi	bcv
Is_L1_1	Poaalpi_cl3s	55	13.2194	5.63667	0.92595	14.166	0.782442	0.711321	7.37333	2.414	0.257286	3.11579	56.16	Is	cl3s	5	Poaalpi	bcv
Is_L1_5	Poaalpi_cl3s	40	18.7634	5.67667	0.141816	7.37158	0.339783	0.536217	5.25867	2.97733	0.107536	1.26514	48.22	Is	cl3s	5	Poaalpi	bcv
M_T1_1	Poaalpi_cl3s	65	34.4693	4.24333	23.4207	70.0211	8.00648	10.4686	11.5355	2.087	0.582037	7.43909	66.1367	M	cl3s	5	Poaalpi	bcv
M_T1_2	Poaalpi_cl3s	50	22.3527	4.17667	26.7683	43.0194	4.4083	5.82217	10.6063	2.30333	0.909062	12.1071	65.6267	M	cl3s	5	Poaalpi	bcv
M_T1_3	Poaalpi_cl3s	30	44.7541	3.95	43.3787	86.5715	8.92392	14.0102	11.6953	2.07267	1.50404	19.8286	83.37	M	cl3s	5	Poaalpi	bcv
M_T1_4	Poaalpi_cl3s	30	46.9914	3.80333	39.8255	66.5522	11.6253	11.8235	11.432	1.71	1.71463	23.1579	104.533	M	cl3s	5	Poaalpi	bcv
M_T1_5	Poaalpi_cl3s	50	37.1144	3.89667	23.8246	37.1145	5.49813	6.31002	12.3497	1.99567	0.968868	11.7475	77.7933	M	cl3s	5	Poaalpi	bcv
M_T1_6	Poaalpi_cl3s	60	23.8652	4.16	31.2745	56.2602	3.27813	3.61714	12.3413	2.211	1.9794	27.0097	53.3333	M	cl3s	5	Poaalpi	bcv
M_T1_7	Poaalpi_cl3s	60	20.4405	4.35667	9.54635	38.2052	6.31199	4.71929	10.0773	1.384	1.99954	25.9007	55.47	M	cl3s	5	Poaalpi	bcv
M_T1_8	Poaalpi_cl3s	60	43.6066	4.77333	31.033	99.6997	4.74199	10.7438	9.38633	2.16533	1.13589	17.0335	38.8667	M	cl3s	5	Poaalpi	bcv
M_T1_9	Poaalpi_cl3s	50	28.8635	5.11333	0.539899	14.7746	1.20019	0.983383	4.647	3.41467	0.243838	2.92712	24.7567	M	cl3s	5	Poaalpi	bcv
M_T3_1	Poaalpi_cl3s	50	20.5305	6.12667	1.45079	14.6385	2.0966	1.84573	9.30467	2.657	0.795524	9.0422	27.93	M	cl3s	5	Poaalpi	bcv
M_T3_2	Poaalpi_cl3s	65	22.4224	5.94333	2.11327	14.9221	2.95532	1.56121	8.493	2.866	0.506264	5.37449	24.96	M	cl3s	5	Poaalpi	bcv
M_T3_3	Poaalpi_cl3s	55	14.1028	5.68667	0.535335	5.39664	1.69116	0.877004	9.068	3.11767	0.669354	7.11993	16.51	M	cl3s	5	Poaalpi	bcv
M_T3_4	Poaalpi_cl3s	50	11.5708	5.61667	0.618293	8.65231	1.67527	0.742458	10.254	2.469	0.814829	10.3054	16.49	M	cl3s	5	Poaalpi	bcv
M_T3_5	Poaalpi_cl3s	30	12.998	5.50667	1.53452	20.3169	2.66185	1.99364	10.377	2.524	2.54127	36.6845	50.1433	M	cl3s	5	Poaalpi	bcv
M_T3_6	Poaalpi_cl3s	20	23.3537	5.48667	5.03216	55.9002	4.51357	4.01801	9.479	2.12767	1.11025	13.7259	52.7733	M	cl3s	5	Poaalpi	bcv
M_T3_7	Poaalpi_cl3s	60	21.7662	5.17667	1.43257	26.8177	3.56206	3.32247	8.83833	2.932	0.991029	10.783	38.84	M	cl3s	5	Poaalpi	bcv
M_T4_1	Poaalpi_cl3s	50	16.4442	6.12333	0.533515	10.6378	1.40423	1.2991	9.98667	2.383	0.221277	2.51055	50.2533	M	cl3s	5	Poaalpi	bcv
M_T4_2	Poaalpi_cl3s	45	12.5538	6.07333	1.31314	18.6012	1.7561	1.71028	11.016	2.43167	0.269289	3.07781	31.2967	M	cl3s	5	Poaalpi	bcv
M_T4_3	Poaalpi_cl3s	40	22.1274	6.35	0.733554	9.83231	2.21423	1.32514	9.658	1.831	0.25805	2.90561	54.0233	M	cl3s	5	Poaalpi	bcv
M_T4_4	Poaalpi_cl3s	25	11.0629	5.72667	0.962918	8.93347	0.812416	1.51164	10.4873	3.051	0.236084	2.49725	38.5267	M	cl3s	5	Poaalpi	bcv
M_T4_5	Poaalpi_cl3s	25	2.59095	6.44333	0.896523	8.57052	0.631531	0.901925	8.25367	3.13667	0.141285	1.45315	27.82	M	cl3s	5	Poaalpi	bcv
M_T4_6	Poaalpi_cl3s	40	25.5835	6.41	0.61877	6.00933	1.02974	0.952974	10.6147	2.29167	0.286777	3.20227	21.8133	M	cl3s	5	Poaalpi	bcv
M_T4_8	Poaalpi_cl3s	40	19.8679	6.06	0.988699	5.98655	2.01728	0.826662	9.26833	3.518	0.319344	3.56903	16.0167	M	cl3s	5	Poaalpi	bcv
B_A_1	Salipola_cl3s	95	34.6667	7.99	0.463822	11.8275	1.62338	1.39147	5.29	7.683	0.257999	3.67159	116.41	B	cl3s	5	Salipola	hav
B_A_2	Salipola_cl3s	95	27.3642	7.41	0.384025	8.44856	1.15208	0.768051	5.253	9.545	0.284315	5.64173	69.74	B	cl3s	5	Salipola	hav
B_A_3	Salipola_cl3s	70	32.3442	7.91	0.43377	20.3872	4.55458	0.867539	5.454	4.143	0.415457	5.31563	87.11	B	cl3s	5	Salipola	hav
B_A_4	Salipola_cl3s	95	45.3608	8.06	0.619353	4.95483	5.88386	1.54838	4.973	0.687	0.329869	4.8582	100.79	B	cl3s	5	Salipola	hav
B_A_5	Salipola_cl3s	90	42.3979	7.66	2.59112	43.1853	4.31853	4.03063	3.081	3.375	0.469983	7.44292	114.43	B	cl3s	5	Salipola	hav
B_K_3	Salipola_cl3s	10	11.3791	8.79	0.11284	3.61089	0.451361	0.564201	3.279	26.803	0.0343545	8.56774	123.67	B	cl3s	5	Salipola	hav
B_K_4	Salipola_cl3s	5	18.541	8.54	0.149481	2.54118	0.747405	0.597924	4.104	22.716	0.155325	11.592	114.61	B	cl3s	5	Salipola	hav
B_K_5	Salipola_cl3s	25	18.9172	8.41	0.127227	3.3079	1.52672	1.01782	5.06	24.232	0.148783	16.5258	107.44	B	cl3s	5	Salipola	hav
Ho_A1_3	Salipola_cl3s	20	66.4104	3.94667	59.563	124.814	255.305	21.378	13.166	2.52133	3.16228	33.5482	141.7	Ho	cl3s	5	Salipola	hav
Ho_A1_4	Salipola_cl3s	10	71.4569	4.65	46.3096	46.1394	142.216	8.77101	11.3757	3.99	0.405463	4.34131	76.5333	Ho	cl3s	5	Salipola	hav
Ho_A1_7	Salipola_cl3s	15	69.8046	5.11667	42.0908	86.003	60.3225	12.3805	11.5097	1.991	3.27368	39.4943	48.3333	Ho	cl3s	5	Salipola	hav
Ho_A2_1	Salipola_cl3s	50	35.8692	7.42	1.06282	17.6975	1.39288	0.991288	2.751	3.74633	0.24742	3.37633	38.3667	Ho	cl3s	5	Salipola	hav
Ho_A2_2	Salipola_cl3s	55	30.4219	7.26333	1.40385	24.8463	1e-09	1.57707	2.691	3.944	0.102542	1.48157	39.8667	Ho	cl3s	5	Salipola	hav
Ho_A2_3	Salipola_cl3s	45	23.8578	7.16333	0.684362	20.9584	0.358712	0.940321	3.047	4.03267	0.16382	2.16279	35.0667	Ho	cl3s	5	Salipola	hav
Ho_A2_4	Salipola_cl3s	60	31.4943	7.39667	0.505862	20.9209	1e-09	1.07617	2.925	4.64933	0.0995652	1.29788	47.5667	Ho	cl3s	5	Salipola	hav
Ho_A2_5	Salipola_cl3s	60	36.2041	7.20333	0.658323	28.1982	1e-09	1.79716	1.565	3.48433	0.240247	3.09958	44.4	Ho	cl3s	5	Salipola	hav
Ho_A2_6	Salipola_cl3s	7	14.6799	7.02333	0.259311	19.4014	1e-09	0.803556	1.74367	3.55933	0.264821	3.57329	29.2	Ho	cl3s	5	Salipola	hav
Ho_A2_7	Salipola_cl3s	25	18.4879	7.13	1e-09	16.1652	1e-09	1.20176	4.78633	3.95133	0.231983	2.67256	34.8	Ho	cl3s	5	Salipola	hav
Ho_A2_8	Salipola_cl3s	3	12.4126	6.76	1e-09	9.91568	1e-09	0.42852	1.57467	4.588	0.157278	1.9445	17.5133	Ho	cl3s	5	Salipola	hav
Ho_A2_9	Salipola_cl3s	40	17.047	8.02333	0.168091	5.68152	2.00958	1.06995	1.25833	5.01667	0.0896369	1.07889	85.1	Ho	cl3s	5	Salipola	hav
Is_L1_2	Salipola_cl3s	45	19.2595	5.4	0.477613	13.863	0.4126	0.553164	6.65767	2.70733	0.152271	1.80838	44.6533	Is	cl3s	5	Salipola	hav
Is_L1_3	Salipola_cl3s	40	22.5314	5.2	0.259693	13.4604	0.433621	0.722727	4.876	3	0.217596	2.61443	25.1367	Is	cl3s	5	Salipola	hav
Is_L1_4	Salipola_cl3s	60	18.7959	5.55333	0.348784	10.7339	0.348622	0.667716	5.7	2.95867	0.105408	1.23042	32.2767	Is	cl3s	5	Salipola	hav
Is_L1_5	Salipola_cl3s	40	18.7634	5.67667	0.141816	7.37158	0.339783	0.536217	5.25867	2.97733	0.107536	1.26514	48.22	Is	cl3s	5	Salipola	hav
Is_L1_6	Salipola_cl3s	30	20.0518	5.67	0.235891	18.6086	0.721707	0.216308	5.95767	2.67733	0.171989	2.14412	41.8	Is	cl3s	5	Salipola	hav
Is_L1_7	Salipola_cl3s	25	19.8386	5.78	0.552638	23.3827	0.831593	0.489237	4.72	2.41833	0.158747	1.97468	85.9833	Is	cl3s	5	Salipola	hav
Is_L1_8	Salipola_cl3s	15	17.7271	5.59	0.617674	16.9625	0.817913	0.409187	4.801	2.424	0.150281	1.91537	57	Is	cl3s	5	Salipola	hav
Is_L2_1	Salipola_cl3s	55	17.8186	5.42667	0.221537	9.91089	0.37637	0.44714	3.70033	2.58767	0.100197	1.30092	22.7667	Is	cl3s	5	Salipola	hav
Is_L2_2	Salipola_cl3s	40	17.0399	5.67333	0.121522	8.09805	0.369246	0.427846	3.15233	3.04833	0.113087	1.30458	14.8633	Is	cl3s	5	Salipola	hav
Is_L2_3	Salipola_cl3s	40	18.4583	5.46	0.162541	8.40768	0.391621	0.392943	3.25967	3.50833	0.122082	1.41397	19.5533	Is	cl3s	5	Salipola	hav
Is_L2_4	Salipola_cl3s	65	17.8886	5.41333	0.0974431	6.29008	0.389773	0.455809	2.96567	3.54933	0.131103	1.52739	14.63	Is	cl3s	5	Salipola	hav
Is_L2_5	Salipola_cl3s	80	20.6824	5.59667	0.185621	8.58808	0.448926	0.71498	2.56633	3.194	0.16449	2.06753	22.54	Is	cl3s	5	Salipola	hav
Is_L2_6	Salipola_cl3s	5	14.6721	4.97	0.104349	15.1823	0.417396	0.527048	1.74633	3.14733	0.116436	1.44355	53.9767	Is	cl3s	5	Salipola	hav
Is_L2_7	Salipola_cl3s	70	22.0984	5.51333	0.106833	9.59445	0.427333	0.699082	1.392	2.68733	0.199847	2.92699	37.2367	Is	cl3s	5	Salipola	hav
Is_L2_8	Salipola_cl3s	60	29.9889	6.03	0.190916	12.832	0.487779	0.6896	0.44	2.125	0.26903	4.12576	32.5433	Is	cl3s	5	Salipola	hav
Is_L2_9	Salipola_cl3s	20	19.2838	5.74667	0.0942065	7.55426	0.376826	0.626348	1.318	3.00167	0.103548	1.3312	20.71	Is	cl3s	5	Salipola	hav
M_T1_8	Salipola_cl3s	60	43.6066	4.77333	31.033	99.6997	4.74199	10.7438	9.38633	2.16533	1.13589	17.0335	38.8667	M	cl3s	5	Salipola	hav
M_T3_7	Salipola_cl3s	60	21.7662	5.17667	1.43257	26.8177	3.56206	3.32247	8.83833	2.932	0.991029	10.783	38.84	M	cl3s	5	Salipola	hav
Ho_A1_12	Saxioppo_cl3s	30	9.24292	6.51333	1.27424	10.4931	1.685	0.799967	2.96767	3.60567	0.308678	4.12552	34.7333	Ho	cl3s	5	Saxioppo	hav
Ho_A1_6	Saxioppo_cl3s	15	75.1878	6.43667	82.433	99.3634	47.3732	20.6757	12.201	2.9335	3.38739	42.7348	54.8667	Ho	cl3s	5	Saxioppo	hav
Ho_A2_1	Saxioppo_cl3s	50	35.8692	7.42	1.06282	17.6975	1.39288	0.991288	2.751	3.74633	0.24742	3.37633	38.3667	Ho	cl3s	5	Saxioppo	hav
Ho_A2_11	Saxioppo_cl3s	3	21.131	6.94667	1e-09	5.07758	2.26707	0.169835	3.75233	4.381	0.151305	1.64933	56.4667	Ho	cl3s	5	Saxioppo	hav
Ho_A2_2	Saxioppo_cl3s	55	30.4219	7.26333	1.40385	24.8463	1e-09	1.57707	2.691	3.944	0.102542	1.48157	39.8667	Ho	cl3s	5	Saxioppo	hav
Ho_A2_4	Saxioppo_cl3s	60	31.4943	7.39667	0.505862	20.9209	1e-09	1.07617	2.925	4.64933	0.0995652	1.29788	47.5667	Ho	cl3s	5	Saxioppo	hav
Ho_A2_6	Saxioppo_cl3s	7	14.6799	7.02333	0.259311	19.4014	1e-09	0.803556	1.74367	3.55933	0.264821	3.57329	29.2	Ho	cl3s	5	Saxioppo	hav
Ho_A2_7	Saxioppo_cl3s	25	18.4879	7.13	1e-09	16.1652	1e-09	1.20176	4.78633	3.95133	0.231983	2.67256	34.8	Ho	cl3s	5	Saxioppo	hav
Ho_G2_9	Saxioppo_cl3s	30	5.24137	7.96	0.442569	2.57347	1.45128	0.0611532	2.757	2.257	0.279209	3.00577	91.9	Ho	cl3s	5	Saxioppo	hav
Is_L2_2	Saxioppo_cl3s	40	17.0399	5.67333	0.121522	8.09805	0.369246	0.427846	3.15233	3.04833	0.113087	1.30458	14.8633	Is	cl3s	5	Saxioppo	hav
Ha_H1_1	Ceraarct_cl4s	70	42.1208	4.46333	7.71441	78.8003	7.69994	6.68105	11.0333	2.63433	1.7748	24.1357	62.79	Ha	cl4s	10	Ceraarct	bcv
Ha_H1_2	Ceraarct_cl4s	70	54.6842	4.5	25.7466	115.271	11.2129	11.0595	10.2697	2.36933	1.78683	27.4492	56.68	Ha	cl4s	10	Ceraarct	bcv
Ha_H1_3	Ceraarct_cl4s	40	71.6861	3.85667	24.3511	155.699	131.604	42.5899	10.8177	2.52033	2.30774	34.7415	97.2233	Ha	cl4s	10	Ceraarct	bcv
Ha_H1_4	Ceraarct_cl4s	95	33.457	4.0325	2.47906	24.2085	23.9971	2.93697	10.6215	3.114	1.03999	12.8796	61.8875	Ha	cl4s	10	Ceraarct	bcv
Ha_H1_6	Ceraarct_cl4s	75	65.9478	4.06667	4.9276	31.8364	33.5624	5.13279	11.897	3.65133	1.79657	25.1902	56.5633	Ha	cl4s	10	Ceraarct	bcv
Ha_H1_8	Ceraarct_cl4s	55	24.9532	4.33667	1.82699	8.35936	11.2254	1.32576	10.6063	2.816	0.802678	10.4129	52.6467	Ha	cl4s	10	Ceraarct	bcv
Ha_H1_9	Ceraarct_cl4s	80	20.1825	4.1	4.77629	9.62725	12.6354	1.30678	10.3843	3.02533	0.606673	7.76531	65.4533	Ha	cl4s	10	Ceraarct	bcv
Ha_H2_1	Ceraarct_cl4s	70	23.516	4.83667	1.4354	12.3716	7.88271	1.99811	10.7253	2.974	0.959598	12.7297	36.1133	Ha	cl4s	10	Ceraarct	bcv
Ha_H2_2	Ceraarct_cl4s	80	18.4323	5.45	0.76938	19.378	2.74844	1.20436	9.78333	2.97667	0.598539	6.73332	25.32	Ha	cl4s	10	Ceraarct	bcv
Ha_H2_3	Ceraarct_cl4s	75	17.0616	5.67667	0.790549	15.1965	2.28436	0.831745	9.94633	2.841	0.474956	5.25324	28.9733	Ha	cl4s	10	Ceraarct	bcv
Ha_H2_4	Ceraarct_cl4s	80	18.4959	5.06667	0.862619	16.603	4.13143	0.547785	10.5423	3.241	0.583427	6.55821	30.3467	Ha	cl4s	10	Ceraarct	bcv
Ha_H2_6	Ceraarct_cl4s	80	13.1051	6.24667	3.65543	22.1061	3.23386	0.897532	10.6707	2.48833	0.316599	3.64439	34.1267	Ha	cl4s	10	Ceraarct	bcv
Ha_H2_7	Ceraarct_cl4s	90	39.4885	5.46667	7.49029	11.8738	1.97949	2.87059	9.5395	2.1355	1.16116	15.1992	35.2967	Ha	cl4s	10	Ceraarct	bcv
Ha_H2_8	Ceraarct_cl4s	25	18.4451	4.53	4.69407	2.57172	2.30325	1.30783	10.1917	1.68433	0.786058	9.01686	35.34	Ha	cl4s	10	Ceraarct	bcv
Ho_A1_2	Ceraarct_cl4s	5	67.8494	4.22333	36.5786	51.5456	135.371	13.6022	12.0537	3.13067	3.15379	34.9713	87.9333	Ho	cl4s	10	Ceraarct	bcv
Ho_A1_3	Ceraarct_cl4s	20	66.4104	3.94667	59.563	124.814	255.305	21.378	13.166	2.52133	3.16228	33.5482	141.7	Ho	cl4s	10	Ceraarct	bcv
Ho_A1_4	Ceraarct_cl4s	10	71.4569	4.65	46.3096	46.1394	142.216	8.77101	11.3757	3.99	0.405463	4.34131	76.5333	Ho	cl4s	10	Ceraarct	bcv
Ho_A1_5	Ceraarct_cl4s	20	58.8421	7.09	24.3842	29.4695	49.8835	3.87901	13.103	3.36233	2.59867	27.6526	75.7333	Ho	cl4s	10	Ceraarct	bcv
Ho_A1_6	Ceraarct_cl4s	15	75.1878	6.43667	82.433	99.3634	47.3732	20.6757	12.201	2.9335	3.38739	42.7348	54.8667	Ho	cl4s	10	Ceraarct	bcv
Ho_A1_7	Ceraarct_cl4s	15	69.8046	5.11667	42.0908	86.003	60.3225	12.3805	11.5097	1.991	3.27368	39.4943	48.3333	Ho	cl4s	10	Ceraarct	bcv
M_T1_6	Ceraarct_cl4s	60	23.8652	4.16	31.2745	56.2602	3.27813	3.61714	12.3413	2.211	1.9794	27.0097	53.3333	M	cl4s	10	Ceraarct	bcv
M_T1_7	Ceraarct_cl4s	60	20.4405	4.35667	9.54635	38.2052	6.31199	4.71929	10.0773	1.384	1.99954	25.9007	55.47	M	cl4s	10	Ceraarct	bcv
M_T1_8	Ceraarct_cl4s	60	43.6066	4.77333	31.033	99.6997	4.74199	10.7438	9.38633	2.16533	1.13589	17.0335	38.8667	M	cl4s	10	Ceraarct	bcv
M_T4_5	Ceraarct_cl4s	25	2.59095	6.44333	0.896523	8.57052	0.631531	0.901925	8.25367	3.13667	0.141285	1.45315	27.82	M	cl4s	10	Ceraarct	bcv
M_T1_2	Oxyrdigy_cl4s	50	22.3527	4.17667	26.7683	43.0194	4.4083	5.82217	10.6063	2.30333	0.909062	12.1071	65.6267	M	cl4s	10	Oxyrdigy	bcv
M_T1_5	Oxyrdigy_cl4s	50	37.1144	3.89667	23.8246	37.1145	5.49813	6.31002	12.3497	1.99567	0.968868	11.7475	77.7933	M	cl4s	10	Oxyrdigy	bcv
M_T3_1	Oxyrdigy_cl4s	50	20.5305	6.12667	1.45079	14.6385	2.0966	1.84573	9.30467	2.657	0.795524	9.0422	27.93	M	cl4s	10	Oxyrdigy	bcv
M_T3_2	Oxyrdigy_cl4s	65	22.4224	5.94333	2.11327	14.9221	2.95532	1.56121	8.493	2.866	0.506264	5.37449	24.96	M	cl4s	10	Oxyrdigy	bcv
M_T3_3	Oxyrdigy_cl4s	55	14.1028	5.68667	0.535335	5.39664	1.69116	0.877004	9.068	3.11767	0.669354	7.11993	16.51	M	cl4s	10	Oxyrdigy	bcv
M_T3_4	Oxyrdigy_cl4s	50	11.5708	5.61667	0.618293	8.65231	1.67527	0.742458	10.254	2.469	0.814829	10.3054	16.49	M	cl4s	10	Oxyrdigy	bcv
M_T3_6	Oxyrdigy_cl4s	20	23.3537	5.48667	5.03216	55.9002	4.51357	4.01801	9.479	2.12767	1.11025	13.7259	52.7733	M	cl4s	10	Oxyrdigy	bcv
M_T3_7	Oxyrdigy_cl4s	60	21.7662	5.17667	1.43257	26.8177	3.56206	3.32247	8.83833	2.932	0.991029	10.783	38.84	M	cl4s	10	Oxyrdigy	bcv
B_A_1	Poaalpi_cl4s	95	34.6667	7.99	0.463822	11.8275	1.62338	1.39147	5.29	7.683	0.257999	3.67159	116.41	B	cl4s	10	Poaalpi	bcv
B_A_2	Poaalpi_cl4s	95	27.3642	7.41	0.384025	8.44856	1.15208	0.768051	5.253	9.545	0.284315	5.64173	69.74	B	cl4s	10	Poaalpi	bcv
Ha_H1_1	Poaalpi_cl4s	70	42.1208	4.46333	7.71441	78.8003	7.69994	6.68105	11.0333	2.63433	1.7748	24.1357	62.79	Ha	cl4s	10	Poaalpi	bcv
Ha_H1_3	Poaalpi_cl4s	40	71.6861	3.85667	24.3511	155.699	131.604	42.5899	10.8177	2.52033	2.30774	34.7415	97.2233	Ha	cl4s	10	Poaalpi	bcv
Ha_H1_4	Poaalpi_cl4s	95	33.457	4.0325	2.47906	24.2085	23.9971	2.93697	10.6215	3.114	1.03999	12.8796	61.8875	Ha	cl4s	10	Poaalpi	bcv
Ha_H1_5	Poaalpi_cl4s	80	63.2055	4.30333	2.91409	42.7139	17.8059	5.28154	12.2603	3.26233	1.93846	28.1187	50.4667	Ha	cl4s	10	Poaalpi	bcv
Ha_H1_6	Poaalpi_cl4s	75	65.9478	4.06667	4.9276	31.8364	33.5624	5.13279	11.897	3.65133	1.79657	25.1902	56.5633	Ha	cl4s	10	Poaalpi	bcv
Ha_H1_9	Poaalpi_cl4s	80	20.1825	4.1	4.77629	9.62725	12.6354	1.30678	10.3843	3.02533	0.606673	7.76531	65.4533	Ha	cl4s	10	Poaalpi	bcv
Ha_H2_1	Poaalpi_cl4s	70	23.516	4.83667	1.4354	12.3716	7.88271	1.99811	10.7253	2.974	0.959598	12.7297	36.1133	Ha	cl4s	10	Poaalpi	bcv
Ha_H2_2	Poaalpi_cl4s	80	18.4323	5.45	0.76938	19.378	2.74844	1.20436	9.78333	2.97667	0.598539	6.73332	25.32	Ha	cl4s	10	Poaalpi	bcv
Ha_H2_3	Poaalpi_cl4s	75	17.0616	5.67667	0.790549	15.1965	2.28436	0.831745	9.94633	2.841	0.474956	5.25324	28.9733	Ha	cl4s	10	Poaalpi	bcv
Ha_H2_4	Poaalpi_cl4s	80	18.4959	5.06667	0.862619	16.603	4.13143	0.547785	10.5423	3.241	0.583427	6.55821	30.3467	Ha	cl4s	10	Poaalpi	bcv
Ha_H2_5	Poaalpi_cl4s	80	34.0245	5.53667	4.21623	17.1682	3.30516	2.12273	10.2607	2.386	0.902718	11.7647	37.1533	Ha	cl4s	10	Poaalpi	bcv
Ha_H2_6	Poaalpi_cl4s	80	13.1051	6.24667	3.65543	22.1061	3.23386	0.897532	10.6707	2.48833	0.316599	3.64439	34.1267	Ha	cl4s	10	Poaalpi	bcv
Ha_H2_7	Poaalpi_cl4s	90	39.4885	5.46667	7.49029	11.8738	1.97949	2.87059	9.5395	2.1355	1.16116	15.1992	35.2967	Ha	cl4s	10	Poaalpi	bcv
Ha_H2_8	Poaalpi_cl4s	25	18.4451	4.53	4.69407	2.57172	2.30325	1.30783	10.1917	1.68433	0.786058	9.01686	35.34	Ha	cl4s	10	Poaalpi	bcv
Ho_A1_3	Poaalpi_cl4s	20	66.4104	3.94667	59.563	124.814	255.305	21.378	13.166	2.52133	3.16228	33.5482	141.7	Ho	cl4s	10	Poaalpi	bcv
Ho_A1_5	Poaalpi_cl4s	20	58.8421	7.09	24.3842	29.4695	49.8835	3.87901	13.103	3.36233	2.59867	27.6526	75.7333	Ho	cl4s	10	Poaalpi	bcv
Ho_A1_7	Poaalpi_cl4s	15	69.8046	5.11667	42.0908	86.003	60.3225	12.3805	11.5097	1.991	3.27368	39.4943	48.3333	Ho	cl4s	10	Poaalpi	bcv
Is_L1_1	Poaalpi_cl4s	55	13.2194	5.63667	0.92595	14.166	0.782442	0.711321	7.37333	2.414	0.257286	3.11579	56.16	Is	cl4s	10	Poaalpi	bcv
M_T1_1	Poaalpi_cl4s	65	34.4693	4.24333	23.4207	70.0211	8.00648	10.4686	11.5355	2.087	0.582037	7.43909	66.1367	M	cl4s	10	Poaalpi	bcv
M_T1_2	Poaalpi_cl4s	50	22.3527	4.17667	26.7683	43.0194	4.4083	5.82217	10.6063	2.30333	0.909062	12.1071	65.6267	M	cl4s	10	Poaalpi	bcv
M_T1_3	Poaalpi_cl4s	30	44.7541	3.95	43.3787	86.5715	8.92392	14.0102	11.6953	2.07267	1.50404	19.8286	83.37	M	cl4s	10	Poaalpi	bcv
M_T1_4	Poaalpi_cl4s	30	46.9914	3.80333	39.8255	66.5522	11.6253	11.8235	11.432	1.71	1.71463	23.1579	104.533	M	cl4s	10	Poaalpi	bcv
M_T1_5	Poaalpi_cl4s	50	37.1144	3.89667	23.8246	37.1145	5.49813	6.31002	12.3497	1.99567	0.968868	11.7475	77.7933	M	cl4s	10	Poaalpi	bcv
M_T1_6	Poaalpi_cl4s	60	23.8652	4.16	31.2745	56.2602	3.27813	3.61714	12.3413	2.211	1.9794	27.0097	53.3333	M	cl4s	10	Poaalpi	bcv
M_T1_7	Poaalpi_cl4s	60	20.4405	4.35667	9.54635	38.2052	6.31199	4.71929	10.0773	1.384	1.99954	25.9007	55.47	M	cl4s	10	Poaalpi	bcv
M_T1_8	Poaalpi_cl4s	60	43.6066	4.77333	31.033	99.6997	4.74199	10.7438	9.38633	2.16533	1.13589	17.0335	38.8667	M	cl4s	10	Poaalpi	bcv
M_T1_9	Poaalpi_cl4s	50	28.8635	5.11333	0.539899	14.7746	1.20019	0.983383	4.647	3.41467	0.243838	2.92712	24.7567	M	cl4s	10	Poaalpi	bcv
M_T3_1	Poaalpi_cl4s	50	20.5305	6.12667	1.45079	14.6385	2.0966	1.84573	9.30467	2.657	0.795524	9.0422	27.93	M	cl4s	10	Poaalpi	bcv
M_T3_2	Poaalpi_cl4s	65	22.4224	5.94333	2.11327	14.9221	2.95532	1.56121	8.493	2.866	0.506264	5.37449	24.96	M	cl4s	10	Poaalpi	bcv
M_T3_3	Poaalpi_cl4s	55	14.1028	5.68667	0.535335	5.39664	1.69116	0.877004	9.068	3.11767	0.669354	7.11993	16.51	M	cl4s	10	Poaalpi	bcv
M_T3_4	Poaalpi_cl4s	50	11.5708	5.61667	0.618293	8.65231	1.67527	0.742458	10.254	2.469	0.814829	10.3054	16.49	M	cl4s	10	Poaalpi	bcv
M_T3_5	Poaalpi_cl4s	30	12.998	5.50667	1.53452	20.3169	2.66185	1.99364	10.377	2.524	2.54127	36.6845	50.1433	M	cl4s	10	Poaalpi	bcv
M_T3_6	Poaalpi_cl4s	20	23.3537	5.48667	5.03216	55.9002	4.51357	4.01801	9.479	2.12767	1.11025	13.7259	52.7733	M	cl4s	10	Poaalpi	bcv
M_T3_7	Poaalpi_cl4s	60	21.7662	5.17667	1.43257	26.8177	3.56206	3.32247	8.83833	2.932	0.991029	10.783	38.84	M	cl4s	10	Poaalpi	bcv
M_T4_1	Poaalpi_cl4s	50	16.4442	6.12333	0.533515	10.6378	1.40423	1.2991	9.98667	2.383	0.221277	2.51055	50.2533	M	cl4s	10	Poaalpi	bcv
M_T4_2	Poaalpi_cl4s	45	12.5538	6.07333	1.31314	18.6012	1.7561	1.71028	11.016	2.43167	0.269289	3.07781	31.2967	M	cl4s	10	Poaalpi	bcv
M_T4_3	Poaalpi_cl4s	40	22.1274	6.35	0.733554	9.83231	2.21423	1.32514	9.658	1.831	0.25805	2.90561	54.0233	M	cl4s	10	Poaalpi	bcv
M_T4_6	Poaalpi_cl4s	40	25.5835	6.41	0.61877	6.00933	1.02974	0.952974	10.6147	2.29167	0.286777	3.20227	21.8133	M	cl4s	10	Poaalpi	bcv
B_A_1	Salipola_cl4s	95	34.6667	7.99	0.463822	11.8275	1.62338	1.39147	5.29	7.683	0.257999	3.67159	116.41	B	cl4s	10	Salipola	hav
B_A_2	Salipola_cl4s	95	27.3642	7.41	0.384025	8.44856	1.15208	0.768051	5.253	9.545	0.284315	5.64173	69.74	B	cl4s	10	Salipola	hav
B_A_3	Salipola_cl4s	70	32.3442	7.91	0.43377	20.3872	4.55458	0.867539	5.454	4.143	0.415457	5.31563	87.11	B	cl4s	10	Salipola	hav
B_A_4	Salipola_cl4s	95	45.3608	8.06	0.619353	4.95483	5.88386	1.54838	4.973	0.687	0.329869	4.8582	100.79	B	cl4s	10	Salipola	hav
B_A_5	Salipola_cl4s	90	42.3979	7.66	2.59112	43.1853	4.31853	4.03063	3.081	3.375	0.469983	7.44292	114.43	B	cl4s	10	Salipola	hav
B_K_4	Salipola_cl4s	5	18.541	8.54	0.149481	2.54118	0.747405	0.597924	4.104	22.716	0.155325	11.592	114.61	B	cl4s	10	Salipola	hav
B_K_5	Salipola_cl4s	25	18.9172	8.41	0.127227	3.3079	1.52672	1.01782	5.06	24.232	0.148783	16.5258	107.44	B	cl4s	10	Salipola	hav
Ho_A1_3	Salipola_cl4s	20	66.4104	3.94667	59.563	124.814	255.305	21.378	13.166	2.52133	3.16228	33.5482	141.7	Ho	cl4s	10	Salipola	hav
Ho_A1_7	Salipola_cl4s	15	69.8046	5.11667	42.0908	86.003	60.3225	12.3805	11.5097	1.991	3.27368	39.4943	48.3333	Ho	cl4s	10	Salipola	hav
Ho_A2_1	Salipola_cl4s	50	35.8692	7.42	1.06282	17.6975	1.39288	0.991288	2.751	3.74633	0.24742	3.37633	38.3667	Ho	cl4s	10	Salipola	hav
Ho_A2_2	Salipola_cl4s	55	30.4219	7.26333	1.40385	24.8463	1e-09	1.57707	2.691	3.944	0.102542	1.48157	39.8667	Ho	cl4s	10	Salipola	hav
Ho_A2_3	Salipola_cl4s	45	23.8578	7.16333	0.684362	20.9584	0.358712	0.940321	3.047	4.03267	0.16382	2.16279	35.0667	Ho	cl4s	10	Salipola	hav
Ho_A2_4	Salipola_cl4s	60	31.4943	7.39667	0.505862	20.9209	1e-09	1.07617	2.925	4.64933	0.0995652	1.29788	47.5667	Ho	cl4s	10	Salipola	hav
Ho_A2_5	Salipola_cl4s	60	36.2041	7.20333	0.658323	28.1982	1e-09	1.79716	1.565	3.48433	0.240247	3.09958	44.4	Ho	cl4s	10	Salipola	hav
Ho_A2_7	Salipola_cl4s	25	18.4879	7.13	1e-09	16.1652	1e-09	1.20176	4.78633	3.95133	0.231983	2.67256	34.8	Ho	cl4s	10	Salipola	hav
Ho_A2_8	Salipola_cl4s	3	12.4126	6.76	1e-09	9.91568	1e-09	0.42852	1.57467	4.588	0.157278	1.9445	17.5133	Ho	cl4s	10	Salipola	hav
Ho_A2_9	Salipola_cl4s	40	17.047	8.02333	0.168091	5.68152	2.00958	1.06995	1.25833	5.01667	0.0896369	1.07889	85.1	Ho	cl4s	10	Salipola	hav
Is_L1_2	Salipola_cl4s	45	19.2595	5.4	0.477613	13.863	0.4126	0.553164	6.65767	2.70733	0.152271	1.80838	44.6533	Is	cl4s	10	Salipola	hav
Is_L1_3	Salipola_cl4s	40	22.5314	5.2	0.259693	13.4604	0.433621	0.722727	4.876	3	0.217596	2.61443	25.1367	Is	cl4s	10	Salipola	hav
Is_L1_4	Salipola_cl4s	60	18.7959	5.55333	0.348784	10.7339	0.348622	0.667716	5.7	2.95867	0.105408	1.23042	32.2767	Is	cl4s	10	Salipola	hav
Is_L1_6	Salipola_cl4s	30	20.0518	5.67	0.235891	18.6086	0.721707	0.216308	5.95767	2.67733	0.171989	2.14412	41.8	Is	cl4s	10	Salipola	hav
Is_L1_7	Salipola_cl4s	25	19.8386	5.78	0.552638	23.3827	0.831593	0.489237	4.72	2.41833	0.158747	1.97468	85.9833	Is	cl4s	10	Salipola	hav
Is_L1_8	Salipola_cl4s	15	17.7271	5.59	0.617674	16.9625	0.817913	0.409187	4.801	2.424	0.150281	1.91537	57	Is	cl4s	10	Salipola	hav
Is_L2_1	Salipola_cl4s	55	17.8186	5.42667	0.221537	9.91089	0.37637	0.44714	3.70033	2.58767	0.100197	1.30092	22.7667	Is	cl4s	10	Salipola	hav
Is_L2_2	Salipola_cl4s	40	17.0399	5.67333	0.121522	8.09805	0.369246	0.427846	3.15233	3.04833	0.113087	1.30458	14.8633	Is	cl4s	10	Salipola	hav
Is_L2_3	Salipola_cl4s	40	18.4583	5.46	0.162541	8.40768	0.391621	0.392943	3.25967	3.50833	0.122082	1.41397	19.5533	Is	cl4s	10	Salipola	hav
Is_L2_4	Salipola_cl4s	65	17.8886	5.41333	0.0974431	6.29008	0.389773	0.455809	2.96567	3.54933	0.131103	1.52739	14.63	Is	cl4s	10	Salipola	hav
Is_L2_5	Salipola_cl4s	80	20.6824	5.59667	0.185621	8.58808	0.448926	0.71498	2.56633	3.194	0.16449	2.06753	22.54	Is	cl4s	10	Salipola	hav
Is_L2_6	Salipola_cl4s	5	14.6721	4.97	0.104349	15.1823	0.417396	0.527048	1.74633	3.14733	0.116436	1.44355	53.9767	Is	cl4s	10	Salipola	hav
Is_L2_7	Salipola_cl4s	70	22.0984	5.51333	0.106833	9.59445	0.427333	0.699082	1.392	2.68733	0.199847	2.92699	37.2367	Is	cl4s	10	Salipola	hav
Is_L2_8	Salipola_cl4s	60	29.9889	6.03	0.190916	12.832	0.487779	0.6896	0.44	2.125	0.26903	4.12576	32.5433	Is	cl4s	10	Salipola	hav
Is_L2_9	Salipola_cl4s	20	19.2838	5.74667	0.0942065	7.55426	0.376826	0.626348	1.318	3.00167	0.103548	1.3312	20.71	Is	cl4s	10	Salipola	hav
M_T1_8	Salipola_cl4s	60	43.6066	4.77333	31.033	99.6997	4.74199	10.7438	9.38633	2.16533	1.13589	17.0335	38.8667	M	cl4s	10	Salipola	hav
Ha_H1_1	Ceraarct_cl5s	70	42.1208	4.46333	7.71441	78.8003	7.69994	6.68105	11.0333	2.63433	1.7748	24.1357	62.79	Ha	cl5s	20	Ceraarct	bcv
Ha_H1_2	Ceraarct_cl5s	70	54.6842	4.5	25.7466	115.271	11.2129	11.0595	10.2697	2.36933	1.78683	27.4492	56.68	Ha	cl5s	20	Ceraarct	bcv
Ha_H1_6	Ceraarct_cl5s	75	65.9478	4.06667	4.9276	31.8364	33.5624	5.13279	11.897	3.65133	1.79657	25.1902	56.5633	Ha	cl5s	20	Ceraarct	bcv
Ha_H1_8	Ceraarct_cl5s	55	24.9532	4.33667	1.82699	8.35936	11.2254	1.32576	10.6063	2.816	0.802678	10.4129	52.6467	Ha	cl5s	20	Ceraarct	bcv
Ha_H2_1	Ceraarct_cl5s	70	23.516	4.83667	1.4354	12.3716	7.88271	1.99811	10.7253	2.974	0.959598	12.7297	36.1133	Ha	cl5s	20	Ceraarct	bcv
Ha_H2_2	Ceraarct_cl5s	80	18.4323	5.45	0.76938	19.378	2.74844	1.20436	9.78333	2.97667	0.598539	6.73332	25.32	Ha	cl5s	20	Ceraarct	bcv
Ha_H2_3	Ceraarct_cl5s	75	17.0616	5.67667	0.790549	15.1965	2.28436	0.831745	9.94633	2.841	0.474956	5.25324	28.9733	Ha	cl5s	20	Ceraarct	bcv
Ha_H2_6	Ceraarct_cl5s	80	13.1051	6.24667	3.65543	22.1061	3.23386	0.897532	10.6707	2.48833	0.316599	3.64439	34.1267	Ha	cl5s	20	Ceraarct	bcv
Ha_H2_7	Ceraarct_cl5s	90	39.4885	5.46667	7.49029	11.8738	1.97949	2.87059	9.5395	2.1355	1.16116	15.1992	35.2967	Ha	cl5s	20	Ceraarct	bcv
Ha_H2_8	Ceraarct_cl5s	25	18.4451	4.53	4.69407	2.57172	2.30325	1.30783	10.1917	1.68433	0.786058	9.01686	35.34	Ha	cl5s	20	Ceraarct	bcv
Ho_A1_4	Ceraarct_cl5s	10	71.4569	4.65	46.3096	46.1394	142.216	8.77101	11.3757	3.99	0.405463	4.34131	76.5333	Ho	cl5s	20	Ceraarct	bcv
Ho_A1_5	Ceraarct_cl5s	20	58.8421	7.09	24.3842	29.4695	49.8835	3.87901	13.103	3.36233	2.59867	27.6526	75.7333	Ho	cl5s	20	Ceraarct	bcv
Ho_A1_6	Ceraarct_cl5s	15	75.1878	6.43667	82.433	99.3634	47.3732	20.6757	12.201	2.9335	3.38739	42.7348	54.8667	Ho	cl5s	20	Ceraarct	bcv
Ho_A1_7	Ceraarct_cl5s	15	69.8046	5.11667	42.0908	86.003	60.3225	12.3805	11.5097	1.991	3.27368	39.4943	48.3333	Ho	cl5s	20	Ceraarct	bcv
M_T1_7	Ceraarct_cl5s	60	20.4405	4.35667	9.54635	38.2052	6.31199	4.71929	10.0773	1.384	1.99954	25.9007	55.47	M	cl5s	20	Ceraarct	bcv
Ha_H1_5	Poaalpi_cl5s	80	63.2055	4.30333	2.91409	42.7139	17.8059	5.28154	12.2603	3.26233	1.93846	28.1187	50.4667	Ha	cl5s	20	Poaalpi	bcv
Ha_H2_1	Poaalpi_cl5s	70	23.516	4.83667	1.4354	12.3716	7.88271	1.99811	10.7253	2.974	0.959598	12.7297	36.1133	Ha	cl5s	20	Poaalpi	bcv
Ha_H2_2	Poaalpi_cl5s	80	18.4323	5.45	0.76938	19.378	2.74844	1.20436	9.78333	2.97667	0.598539	6.73332	25.32	Ha	cl5s	20	Poaalpi	bcv
Ha_H2_3	Poaalpi_cl5s	75	17.0616	5.67667	0.790549	15.1965	2.28436	0.831745	9.94633	2.841	0.474956	5.25324	28.9733	Ha	cl5s	20	Poaalpi	bcv
Ha_H2_4	Poaalpi_cl5s	80	18.4959	5.06667	0.862619	16.603	4.13143	0.547785	10.5423	3.241	0.583427	6.55821	30.3467	Ha	cl5s	20	Poaalpi	bcv
Ha_H2_5	Poaalpi_cl5s	80	34.0245	5.53667	4.21623	17.1682	3.30516	2.12273	10.2607	2.386	0.902718	11.7647	37.1533	Ha	cl5s	20	Poaalpi	bcv
Ha_H2_6	Poaalpi_cl5s	80	13.1051	6.24667	3.65543	22.1061	3.23386	0.897532	10.6707	2.48833	0.316599	3.64439	34.1267	Ha	cl5s	20	Poaalpi	bcv
Ha_H2_7	Poaalpi_cl5s	90	39.4885	5.46667	7.49029	11.8738	1.97949	2.87059	9.5395	2.1355	1.16116	15.1992	35.2967	Ha	cl5s	20	Poaalpi	bcv
Ha_H2_8	Poaalpi_cl5s	25	18.4451	4.53	4.69407	2.57172	2.30325	1.30783	10.1917	1.68433	0.786058	9.01686	35.34	Ha	cl5s	20	Poaalpi	bcv
Ho_A1_7	Poaalpi_cl5s	15	69.8046	5.11667	42.0908	86.003	60.3225	12.3805	11.5097	1.991	3.27368	39.4943	48.3333	Ho	cl5s	20	Poaalpi	bcv
M_T1_1	Poaalpi_cl5s	65	34.4693	4.24333	23.4207	70.0211	8.00648	10.4686	11.5355	2.087	0.582037	7.43909	66.1367	M	cl5s	20	Poaalpi	bcv
M_T1_2	Poaalpi_cl5s	50	22.3527	4.17667	26.7683	43.0194	4.4083	5.82217	10.6063	2.30333	0.909062	12.1071	65.6267	M	cl5s	20	Poaalpi	bcv
M_T1_3	Poaalpi_cl5s	30	44.7541	3.95	43.3787	86.5715	8.92392	14.0102	11.6953	2.07267	1.50404	19.8286	83.37	M	cl5s	20	Poaalpi	bcv
M_T1_5	Poaalpi_cl5s	50	37.1144	3.89667	23.8246	37.1145	5.49813	6.31002	12.3497	1.99567	0.968868	11.7475	77.7933	M	cl5s	20	Poaalpi	bcv
M_T1_6	Poaalpi_cl5s	60	23.8652	4.16	31.2745	56.2602	3.27813	3.61714	12.3413	2.211	1.9794	27.0097	53.3333	M	cl5s	20	Poaalpi	bcv
M_T1_7	Poaalpi_cl5s	60	20.4405	4.35667	9.54635	38.2052	6.31199	4.71929	10.0773	1.384	1.99954	25.9007	55.47	M	cl5s	20	Poaalpi	bcv
M_T1_8	Poaalpi_cl5s	60	43.6066	4.77333	31.033	99.6997	4.74199	10.7438	9.38633	2.16533	1.13589	17.0335	38.8667	M	cl5s	20	Poaalpi	bcv
M_T1_9	Poaalpi_cl5s	50	28.8635	5.11333	0.539899	14.7746	1.20019	0.983383	4.647	3.41467	0.243838	2.92712	24.7567	M	cl5s	20	Poaalpi	bcv
M_T3_1	Poaalpi_cl5s	50	20.5305	6.12667	1.45079	14.6385	2.0966	1.84573	9.30467	2.657	0.795524	9.0422	27.93	M	cl5s	20	Poaalpi	bcv
M_T3_2	Poaalpi_cl5s	65	22.4224	5.94333	2.11327	14.9221	2.95532	1.56121	8.493	2.866	0.506264	5.37449	24.96	M	cl5s	20	Poaalpi	bcv
M_T3_3	Poaalpi_cl5s	55	14.1028	5.68667	0.535335	5.39664	1.69116	0.877004	9.068	3.11767	0.669354	7.11993	16.51	M	cl5s	20	Poaalpi	bcv
M_T3_4	Poaalpi_cl5s	50	11.5708	5.61667	0.618293	8.65231	1.67527	0.742458	10.254	2.469	0.814829	10.3054	16.49	M	cl5s	20	Poaalpi	bcv
M_T3_5	Poaalpi_cl5s	30	12.998	5.50667	1.53452	20.3169	2.66185	1.99364	10.377	2.524	2.54127	36.6845	50.1433	M	cl5s	20	Poaalpi	bcv
M_T3_6	Poaalpi_cl5s	20	23.3537	5.48667	5.03216	55.9002	4.51357	4.01801	9.479	2.12767	1.11025	13.7259	52.7733	M	cl5s	20	Poaalpi	bcv
M_T3_7	Poaalpi_cl5s	60	21.7662	5.17667	1.43257	26.8177	3.56206	3.32247	8.83833	2.932	0.991029	10.783	38.84	M	cl5s	20	Poaalpi	bcv
M_T4_1	Poaalpi_cl5s	50	16.4442	6.12333	0.533515	10.6378	1.40423	1.2991	9.98667	2.383	0.221277	2.51055	50.2533	M	cl5s	20	Poaalpi	bcv
M_T4_2	Poaalpi_cl5s	45	12.5538	6.07333	1.31314	18.6012	1.7561	1.71028	11.016	2.43167	0.269289	3.07781	31.2967	M	cl5s	20	Poaalpi	bcv
M_T4_3	Poaalpi_cl5s	40	22.1274	6.35	0.733554	9.83231	2.21423	1.32514	9.658	1.831	0.25805	2.90561	54.0233	M	cl5s	20	Poaalpi	bcv
B_A_2	Salipola_cl5s	95	27.3642	7.41	0.384025	8.44856	1.15208	0.768051	5.253	9.545	0.284315	5.64173	69.74	B	cl5s	20	Salipola	hav
B_A_3	Salipola_cl5s	70	32.3442	7.91	0.43377	20.3872	4.55458	0.867539	5.454	4.143	0.415457	5.31563	87.11	B	cl5s	20	Salipola	hav
B_A_4	Salipola_cl5s	95	45.3608	8.06	0.619353	4.95483	5.88386	1.54838	4.973	0.687	0.329869	4.8582	100.79	B	cl5s	20	Salipola	hav
B_A_5	Salipola_cl5s	90	42.3979	7.66	2.59112	43.1853	4.31853	4.03063	3.081	3.375	0.469983	7.44292	114.43	B	cl5s	20	Salipola	hav
B_K_4	Salipola_cl5s	5	18.541	8.54	0.149481	2.54118	0.747405	0.597924	4.104	22.716	0.155325	11.592	114.61	B	cl5s	20	Salipola	hav
B_K_5	Salipola_cl5s	25	18.9172	8.41	0.127227	3.3079	1.52672	1.01782	5.06	24.232	0.148783	16.5258	107.44	B	cl5s	20	Salipola	hav
Ho_A1_3	Salipola_cl5s	20	66.4104	3.94667	59.563	124.814	255.305	21.378	13.166	2.52133	3.16228	33.5482	141.7	Ho	cl5s	20	Salipola	hav
Ho_A1_7	Salipola_cl5s	15	69.8046	5.11667	42.0908	86.003	60.3225	12.3805	11.5097	1.991	3.27368	39.4943	48.3333	Ho	cl5s	20	Salipola	hav
Ho_A2_1	Salipola_cl5s	50	35.8692	7.42	1.06282	17.6975	1.39288	0.991288	2.751	3.74633	0.24742	3.37633	38.3667	Ho	cl5s	20	Salipola	hav
Ho_A2_5	Salipola_cl5s	60	36.2041	7.20333	0.658323	28.1982	1e-09	1.79716	1.565	3.48433	0.240247	3.09958	44.4	Ho	cl5s	20	Salipola	hav
Ho_A2_7	Salipola_cl5s	25	18.4879	7.13	1e-09	16.1652	1e-09	1.20176	4.78633	3.95133	0.231983	2.67256	34.8	Ho	cl5s	20	Salipola	hav
Ho_A2_8	Salipola_cl5s	3	12.4126	6.76	1e-09	9.91568	1e-09	0.42852	1.57467	4.588	0.157278	1.9445	17.5133	Ho	cl5s	20	Salipola	hav
Is_L1_2	Salipola_cl5s	45	19.2595	5.4	0.477613	13.863	0.4126	0.553164	6.65767	2.70733	0.152271	1.80838	44.6533	Is	cl5s	20	Salipola	hav
Is_L1_3	Salipola_cl5s	40	22.5314	5.2	0.259693	13.4604	0.433621	0.722727	4.876	3	0.217596	2.61443	25.1367	Is	cl5s	20	Salipola	hav
Is_L1_4	Salipola_cl5s	60	18.7959	5.55333	0.348784	10.7339	0.348622	0.667716	5.7	2.95867	0.105408	1.23042	32.2767	Is	cl5s	20	Salipola	hav
Is_L1_6	Salipola_cl5s	30	20.0518	5.67	0.235891	18.6086	0.721707	0.216308	5.95767	2.67733	0.171989	2.14412	41.8	Is	cl5s	20	Salipola	hav
Is_L1_7	Salipola_cl5s	25	19.8386	5.78	0.552638	23.3827	0.831593	0.489237	4.72	2.41833	0.158747	1.97468	85.9833	Is	cl5s	20	Salipola	hav
Is_L1_8	Salipola_cl5s	15	17.7271	5.59	0.617674	16.9625	0.817913	0.409187	4.801	2.424	0.150281	1.91537	57	Is	cl5s	20	Salipola	hav
Is_L2_1	Salipola_cl5s	55	17.8186	5.42667	0.221537	9.91089	0.37637	0.44714	3.70033	2.58767	0.100197	1.30092	22.7667	Is	cl5s	20	Salipola	hav
Is_L2_3	Salipola_cl5s	40	18.4583	5.46	0.162541	8.40768	0.391621	0.392943	3.25967	3.50833	0.122082	1.41397	19.5533	Is	cl5s	20	Salipola	hav
Is_L2_5	Salipola_cl5s	80	20.6824	5.59667	0.185621	8.58808	0.448926	0.71498	2.56633	3.194	0.16449	2.06753	22.54	Is	cl5s	20	Salipola	hav
Is_L2_6	Salipola_cl5s	5	14.6721	4.97	0.104349	15.1823	0.417396	0.527048	1.74633	3.14733	0.116436	1.44355	53.9767	Is	cl5s	20	Salipola	hav
Is_L2_7	Salipola_cl5s	70	22.0984	5.51333	0.106833	9.59445	0.427333	0.699082	1.392	2.68733	0.199847	2.92699	37.2367	Is	cl5s	20	Salipola	hav
Is_L2_9	Salipola_cl5s	20	19.2838	5.74667	0.0942065	7.55426	0.376826	0.626348	1.318	3.00167	0.103548	1.3312	20.71	Is	cl5s	20	Salipola	hav
M_T1_8	Salipola_cl5s	60	43.6066	4.77333	31.033	99.6997	4.74199	10.7438	9.38633	2.16533	1.13589	17.0335	38.8667	M	cl5s	20	Salipola	hav
