# Supplementary material for: Ecological niche overlap in the Arctic vegetation influenced by seabirds
Source: Sci Rep. 2023 Mar 16;13:4405. doi: 10.1038/s41598-023-30809-3 (PMC10020437; doi:10.1038/s41598-023-30809-3)
Supplement: Supplementary file 4 — Supplementary Information 1. [file 41598_2023_30809_MOESM4_ESM.xlsx]

## Sheet: Raw niche overlap results 
Ecological niche overlap in the Arctic vegetation influenced by seabirds
Adrian Zwolicki1*, https://orcid.org/0000-0003-2710-681X
Katarzyna Zmudczyńska-Skarbek1, https://orcid.org/0000-0003-2276-4565
Agata Weydmann-Zwolicka2, https://orcid.org/0000-0002-6655-6613
Lech Stempniewicz1, https://orcid.org/0000-0001-9405-7320
1 University of Gdańsk, Dept. of Vertebrate Ecology and Zoology, Wita Stwosza 59, 80-308 Gdańsk, Poland
2 University of Gdańsk, Faculty of Oceanography and Geography, Piłsudskiego 46, 81-378 Gdynia, Poland
*Corresponding author:
E-mail: adrian.zwolicki@ug.edu.pl,
Supp1_NOresults. Raw niche overlap results
cl_all_NOa.results$ests.no
cl_all_NOa.results$ests.sd
cl_all_NOa.results$overall.p
cl_all_NOa.results$separate.p
cl_all_NOa.results$NOestimates
cl_all_NOa.results$overall.clus
cl_all_NOa.results$overall.diff
cl_all_NOa.results$separate.clu
cl_all_NOa.results$separate.dif

## Sheet: cl_all_NOa.results$ests.no
Arabalpi_cl1s	Ceraarct_cl1s	Ceraarct_cl2s	Ceraarct_cl3s	Ceraarct_cl4s	Ceraarct_cl5s	Cochgroe_cl1s	Cochgroe_cl2s	Cochgroe_cl3s	Descalpi_cl1s	Drabsp._cl1s	Equibore_cl1s	Luzuconf_cl1s	Luzuconf_cl2s	Luzuconf_cl3s	Oxyrdigy_cl1s	Oxyrdigy_cl2s	Oxyrdigy_cl3s	Oxyrdigy_cl4s	Poaalpi_cl1s	Poaalpi_cl2s	Poaalpi_cl3s	Poaalpi_cl4s	Poaalpi_cl5s	Polyvivi_cl1s	Polyvivi_cl2s	Ranupygm_cl1s	Ranusulp_cl1s	Salipola_cl1s	Salipola_cl2s	Salipola_cl3s	Salipola_cl4s	Salipola_cl5s	Saxicaes_cl1s	Saxicern_cl1s	Saxiniva_cl1s	Saxioppo_cl1s	Saxioppo_cl2s	Saxioppo_cl3s	Trisspic_cl1s
Arabalpi_cl1s	1	0.660796	0.647565	0.595416	0.551276	0.551283	0.559906	0.553584	0.585349	0.418995	0.502418	0.460302	0.576551	0.559779	0.555386	0.738133	0.745846	0.726122	0.711169	0.675676	0.706011	0.705302	0.693079	0.742319	0.594716	0.650609	0.810936	0.780812	0.552355	0.523663	0.526689	0.51762	0.526068	0.58091	0.670787	0.665414	0.48634	0.459568	0.486396	0.635341
Ceraarct_cl1s	0.660796	1	0.81278	0.735424	0.700177	0.686065	0.763924	0.675032	0.579056	0.614235	0.675738	0.618332	0.632012	0.578627	0.544813	0.822871	0.719486	0.707496	0.568805	0.920211	0.861256	0.823094	0.787834	0.723797	0.723485	0.699779	0.702439	0.630238	0.748788	0.718024	0.720043	0.699635	0.722331	0.765845	0.792938	0.736221	0.650403	0.603712	0.617125	0.638359
Ceraarct_cl2s	0.647565	0.81278	1	0.896909	0.858186	0.837209	0.861119	0.808382	0.668739	0.561744	0.5271	0.492942	0.512371	0.457504	0.432187	0.773263	0.764209	0.755478	0.608826	0.836384	0.877369	0.892987	0.892604	0.802094	0.563741	0.590024	0.666331	0.579498	0.596254	0.569671	0.571975	0.548983	0.582495	0.603153	0.646344	0.609477	0.506295	0.483034	0.499076	0.525722
Ceraarct_cl3s	0.595416	0.735424	0.896909	1	0.93781	0.904192	0.859692	0.863045	0.688598	0.519122	0.459513	0.444847	0.474859	0.416044	0.384413	0.699146	0.71973	0.721133	0.5766	0.766085	0.813035	0.837405	0.850914	0.773445	0.513082	0.517847	0.611758	0.52602	0.536116	0.510979	0.513465	0.49252	0.52377	0.530744	0.568885	0.550873	0.434112	0.426843	0.452447	0.470014
Ceraarct_cl4s	0.551276	0.700177	0.858186	0.93781	1	0.926425	0.858953	0.879586	0.681845	0.518215	0.438745	0.428221	0.439244	0.379327	0.350303	0.655982	0.674233	0.677999	0.541874	0.727741	0.772223	0.795309	0.809354	0.734396	0.48016	0.479943	0.571566	0.486497	0.516361	0.492532	0.494949	0.473772	0.506771	0.509152	0.53417	0.513608	0.417588	0.40991	0.432931	0.425806
Ceraarct_cl5s	0.551283	0.686065	0.837209	0.904192	0.926425	1	0.843342	0.897191	0.722549	0.500324	0.437153	0.426268	0.428215	0.367715	0.333376	0.646428	0.665462	0.667185	0.543215	0.708675	0.757573	0.783888	0.801583	0.749315	0.476966	0.473524	0.571918	0.482078	0.512909	0.492342	0.494831	0.473377	0.503629	0.498377	0.521232	0.501513	0.412075	0.407429	0.438897	0.413509
Cochgroe_cl1s	0.559906	0.763924	0.861119	0.859692	0.858953	0.843342	1	0.826046	0.642589	0.632639	0.515518	0.507586	0.459415	0.401907	0.374784	0.684479	0.669368	0.665004	0.522781	0.756305	0.783286	0.793076	0.789062	0.712589	0.535353	0.519649	0.58276	0.500522	0.580958	0.562222	0.562386	0.538235	0.570668	0.592067	0.615745	0.537929	0.522065	0.506382	0.51864	0.451669
Cochgroe_cl2s	0.553584	0.675032	0.808382	0.863045	0.879586	0.897191	0.826046	1	0.743497	0.485707	0.439564	0.434168	0.440816	0.380774	0.341867	0.632525	0.653727	0.652622	0.550807	0.705642	0.748692	0.772537	0.788351	0.739416	0.482943	0.476897	0.571984	0.493462	0.516706	0.498875	0.501194	0.484286	0.512143	0.499933	0.522449	0.500322	0.405841	0.407102	0.445392	0.423936
Cochgroe_cl3s	0.585349	0.579056	0.668739	0.688598	0.681845	0.722549	0.642589	0.743497	1	0.348891	0.366518	0.363533	0.397079	0.361584	0.314258	0.589512	0.629613	0.624326	0.575845	0.611619	0.665956	0.698512	0.713899	0.740047	0.445628	0.478252	0.602203	0.519148	0.427377	0.407352	0.410381	0.403554	0.417981	0.425061	0.461695	0.493953	0.327047	0.317546	0.355686	0.437471
Descalpi_cl1s	0.418995	0.614235	0.561744	0.519122	0.518215	0.500324	0.632639	0.485707	0.348891	1	0.540198	0.474477	0.433821	0.38478	0.390192	0.524362	0.468507	0.46349	0.342591	0.57383	0.53576	0.512957	0.495321	0.435096	0.496274	0.444622	0.411987	0.36463	0.541111	0.530452	0.52893	0.508213	0.533501	0.58274	0.592879	0.479437	0.573	0.56671	0.552615	0.371371
Drabsp._cl1s	0.502418	0.675738	0.5271	0.459513	0.438745	0.437153	0.515518	0.439564	0.366518	0.540198	1	0.681975	0.714793	0.655662	0.648971	0.588337	0.493883	0.478697	0.381255	0.626837	0.571421	0.535196	0.504071	0.461907	0.735909	0.681944	0.527762	0.529096	0.805887	0.818364	0.821756	0.826149	0.833165	0.813836	0.725133	0.68206	0.78104	0.705711	0.680111	0.601374
Equibore_cl1s	0.460302	0.618332	0.492942	0.444847	0.428221	0.426268	0.507586	0.434168	0.363533	0.474477	0.681975	1	0.615916	0.598689	0.576179	0.544678	0.451273	0.435322	0.357551	0.585032	0.542089	0.505272	0.475288	0.442971	0.762419	0.599464	0.511535	0.482075	0.783133	0.784498	0.777011	0.767423	0.740651	0.742003	0.61084	0.61243	0.77863	0.764491	0.751382	0.553793
Luzuconf_cl1s	0.576551	0.632012	0.512371	0.474859	0.439244	0.428215	0.459415	0.440816	0.397079	0.433821	0.714793	0.615916	1	0.886564	0.825887	0.587675	0.504553	0.491487	0.440038	0.640845	0.589425	0.538094	0.508957	0.501345	0.717422	0.643311	0.62277	0.59389	0.730201	0.728611	0.732865	0.740644	0.743219	0.71082	0.659687	0.764338	0.636446	0.599647	0.619165	0.701004
Luzuconf_cl2s	0.559779	0.578627	0.457504	0.416044	0.379327	0.367715	0.401907	0.380774	0.361584	0.38478	0.655662	0.598689	0.886564	1	0.875781	0.544928	0.461659	0.448714	0.407105	0.583558	0.53514	0.486688	0.45541	0.452294	0.689034	0.628634	0.593185	0.569918	0.676814	0.673921	0.677511	0.682679	0.68261	0.66419	0.621456	0.750047	0.603166	0.555882	0.565949	0.685079
Luzuconf_cl3s	0.555386	0.544813	0.432187	0.384413	0.350303	0.333376	0.374784	0.341867	0.314258	0.390192	0.648971	0.576179	0.825887	0.875781	1	0.536207	0.454606	0.443964	0.396539	0.550944	0.508335	0.460742	0.430109	0.423418	0.660337	0.604174	0.569664	0.559007	0.647814	0.649352	0.652446	0.659932	0.661523	0.641104	0.613821	0.718613	0.597633	0.559559	0.557097	0.65573
Oxyrdigy_cl1s	0.738133	0.822871	0.773263	0.699146	0.655982	0.646428	0.684479	0.632525	0.589512	0.524362	0.588337	0.544678	0.587675	0.544928	0.536207	1	0.858241	0.845375	0.696692	0.858284	0.846313	0.830343	0.806847	0.796023	0.661523	0.698063	0.765119	0.692728	0.655235	0.622394	0.624892	0.611369	0.62772	0.6548	0.727439	0.730744	0.540081	0.503087	0.519991	0.681095
Oxyrdigy_cl2s	0.745846	0.719486	0.764209	0.71973	0.674233	0.665462	0.669368	0.653727	0.629613	0.468507	0.493883	0.451273	0.504553	0.461659	0.454606	0.858241	1	0.962318	0.761989	0.759919	0.794032	0.8081	0.814851	0.828987	0.563873	0.631598	0.733516	0.66646	0.554745	0.523135	0.526021	0.514272	0.530235	0.55434	0.634229	0.621227	0.453783	0.426133	0.443906	0.616533
Oxyrdigy_cl3s	0.726122	0.707496	0.755478	0.721133	0.677999	0.667185	0.665004	0.652622	0.624326	0.46349	0.478697	0.435322	0.491487	0.448714	0.443964	0.845375	0.962318	1	0.761193	0.747714	0.777864	0.792927	0.802995	0.81451	0.546859	0.621294	0.710293	0.642001	0.543137	0.511958	0.514705	0.503757	0.52014	0.536857	0.615965	0.605373	0.440282	0.411792	0.427392	0.595026
Oxyrdigy_cl4s	0.711169	0.568805	0.608826	0.5766	0.541874	0.543215	0.522781	0.550807	0.575845	0.342591	0.381255	0.357551	0.440038	0.407105	0.396539	0.696692	0.761989	0.761193	1	0.607183	0.644462	0.663465	0.670714	0.738725	0.475223	0.54659	0.69136	0.641939	0.445406	0.415963	0.418061	0.406446	0.416475	0.441724	0.535311	0.527145	0.348779	0.328483	0.343649	0.557566
Poaalpi_cl1s	0.675676	0.920211	0.836384	0.766085	0.727741	0.708675	0.756305	0.705642	0.611619	0.57383	0.626837	0.585032	0.640845	0.583558	0.550944	0.858284	0.759919	0.747714	0.607183	1	0.914605	0.861743	0.827904	0.766655	0.696915	0.696046	0.720495	0.64123	0.711881	0.680842	0.68419	0.665307	0.689382	0.706287	0.745549	0.741301	0.580436	0.544898	0.568303	0.649967
Poaalpi_cl2s	0.706011	0.861256	0.877369	0.813035	0.772223	0.757573	0.783286	0.748692	0.665956	0.53576	0.571421	0.542089	0.589425	0.53514	0.508335	0.846313	0.794032	0.777864	0.644462	0.914605	1	0.937688	0.901681	0.831116	0.64998	0.668442	0.745464	0.660832	0.657137	0.627159	0.630512	0.61357	0.63545	0.65474	0.699272	0.701865	0.53654	0.509882	0.539741	0.612104
Poaalpi_cl3s	0.705302	0.823094	0.892987	0.837405	0.795309	0.783888	0.793076	0.772537	0.698512	0.512957	0.535196	0.505272	0.538094	0.486688	0.460742	0.830343	0.8081	0.792927	0.663465	0.861743	0.937688	1	0.955764	0.870007	0.611743	0.648421	0.737593	0.65778	0.617222	0.587729	0.591117	0.574723	0.593359	0.616475	0.662065	0.660816	0.500998	0.477675	0.502382	0.579522
Poaalpi_cl4s	0.693079	0.787834	0.892604	0.850914	0.809354	0.801583	0.789062	0.788351	0.713899	0.495321	0.504071	0.475288	0.508957	0.45541	0.430109	0.806847	0.814851	0.802995	0.670714	0.827904	0.901681	0.955764	1	0.888068	0.57905	0.622321	0.71439	0.635776	0.587176	0.558023	0.561291	0.545673	0.563602	0.580881	0.629481	0.630569	0.468387	0.447817	0.47077	0.556074
Poaalpi_cl5s	0.742319	0.723797	0.802094	0.773445	0.734396	0.749315	0.712589	0.739416	0.740047	0.435096	0.461907	0.442971	0.501345	0.452294	0.423418	0.796023	0.828987	0.81451	0.738725	0.766655	0.831116	0.870007	0.888068	1	0.556137	0.599028	0.76569	0.667206	0.542388	0.512513	0.515685	0.501932	0.51996	0.537355	0.597918	0.617783	0.422022	0.410566	0.447462	0.561541
Polyvivi_cl1s	0.594716	0.723485	0.563741	0.513082	0.48016	0.476966	0.535353	0.482943	0.445628	0.496274	0.735909	0.762419	0.717422	0.689034	0.660337	0.661523	0.563873	0.546859	0.475223	0.696915	0.64998	0.611743	0.57905	0.556137	1	0.768413	0.655362	0.653432	0.832975	0.811396	0.812102	0.808965	0.781655	0.8441	0.743833	0.756293	0.763317	0.701922	0.714565	0.685991
Polyvivi_cl2s	0.650609	0.699779	0.590024	0.517847	0.479943	0.473524	0.519649	0.476897	0.478252	0.444622	0.681944	0.599464	0.643311	0.628634	0.604174	0.698063	0.631598	0.621294	0.54659	0.696046	0.668442	0.648421	0.622321	0.599028	0.768413	1	0.694941	0.700608	0.715467	0.696013	0.700568	0.700554	0.696378	0.713785	0.731086	0.72377	0.623967	0.533101	0.533344	0.703084
Ranupygm_cl1s	0.810936	0.702439	0.666331	0.611758	0.571566	0.571918	0.58276	0.571984	0.602203	0.411987	0.527762	0.511535	0.62277	0.593185	0.569664	0.765119	0.733516	0.710293	0.69136	0.720495	0.745464	0.737593	0.71439	0.76569	0.655362	0.694941	1	0.830926	0.599891	0.571248	0.575672	0.567143	0.569387	0.614943	0.696575	0.725933	0.500961	0.47425	0.505833	0.707454
Ranusulp_cl1s	0.780812	0.630238	0.579498	0.52602	0.486497	0.482078	0.500522	0.493462	0.519148	0.36463	0.529096	0.482075	0.59389	0.569918	0.559007	0.692728	0.66646	0.642001	0.641939	0.64123	0.660832	0.65778	0.635776	0.667206	0.653432	0.700608	0.830926	1	0.569676	0.54264	0.546261	0.543753	0.537793	0.609933	0.697421	0.690893	0.504916	0.460045	0.482122	0.682574
Salipola_cl1s	0.552355	0.748788	0.596254	0.536116	0.516361	0.512909	0.580958	0.516706	0.427377	0.541111	0.805887	0.783133	0.730201	0.676814	0.647814	0.655235	0.554745	0.543137	0.445406	0.711881	0.657137	0.617222	0.587176	0.542388	0.832975	0.715467	0.599891	0.569676	1	0.95892	0.953442	0.928247	0.908899	0.852275	0.723976	0.727995	0.790211	0.708846	0.706168	0.646269
Salipola_cl2s	0.523663	0.718024	0.569671	0.510979	0.492532	0.492342	0.562222	0.498875	0.407352	0.530452	0.818364	0.784498	0.728611	0.673921	0.649352	0.622394	0.523135	0.511958	0.415963	0.680842	0.627159	0.587729	0.558023	0.512513	0.811396	0.696013	0.571248	0.54264	0.95892	1	0.983452	0.952665	0.92528	0.835462	0.698073	0.70207	0.793646	0.710772	0.70677	0.625091
Salipola_cl3s	0.526689	0.720043	0.571975	0.513465	0.494949	0.494831	0.562386	0.501194	0.410381	0.52893	0.821756	0.777011	0.732865	0.677511	0.652446	0.624892	0.526021	0.514705	0.418061	0.68419	0.630512	0.591117	0.561291	0.515685	0.812102	0.700568	0.575672	0.546261	0.953442	0.983452	1	0.958597	0.930043	0.832898	0.697094	0.705824	0.785038	0.70064	0.69962	0.627604
Salipola_cl4s	0.51762	0.699635	0.548983	0.49252	0.473772	0.473377	0.538235	0.484286	0.403554	0.508213	0.826149	0.767423	0.740644	0.682679	0.659932	0.611369	0.514272	0.503757	0.406446	0.665307	0.61357	0.574723	0.545673	0.501932	0.808965	0.700554	0.567143	0.543753	0.928247	0.952665	0.958597	1	0.933211	0.818968	0.68054	0.703495	0.776616	0.69846	0.694421	0.620519
Salipola_cl5s	0.526068	0.722331	0.582495	0.52377	0.506771	0.503629	0.570668	0.512143	0.417981	0.533501	0.833165	0.740651	0.743219	0.68261	0.661523	0.62772	0.530235	0.52014	0.416475	0.689382	0.63545	0.593359	0.563602	0.51996	0.781655	0.696378	0.569387	0.537793	0.908899	0.92528	0.930043	0.933211	1	0.811869	0.689444	0.706908	0.760928	0.674954	0.669614	0.624973
Saxicaes_cl1s	0.58091	0.765845	0.603153	0.530744	0.509152	0.498377	0.592067	0.499933	0.425061	0.58274	0.813836	0.742003	0.71082	0.66419	0.641104	0.6548	0.55434	0.536857	0.441724	0.706287	0.65474	0.616475	0.580881	0.537355	0.8441	0.713785	0.614943	0.609933	0.852275	0.835462	0.832898	0.818968	0.811869	1	0.809456	0.741045	0.850043	0.768543	0.748153	0.644538
Saxicern_cl1s	0.670787	0.792938	0.646344	0.568885	0.53417	0.521232	0.615745	0.522449	0.461695	0.592879	0.725133	0.61084	0.659687	0.621456	0.613821	0.727439	0.634229	0.615965	0.535311	0.745549	0.699272	0.662065	0.629481	0.597918	0.743833	0.731086	0.696575	0.697421	0.723976	0.698073	0.697094	0.68054	0.689444	0.809456	1	0.756251	0.718018	0.648048	0.628231	0.709223
Saxiniva_cl1s	0.665414	0.736221	0.609477	0.550873	0.513608	0.501513	0.537929	0.500322	0.493953	0.479437	0.68206	0.61243	0.764338	0.750047	0.718613	0.730744	0.621227	0.605373	0.527145	0.741301	0.701865	0.660816	0.630569	0.617783	0.756293	0.72377	0.725933	0.690893	0.727995	0.70207	0.705824	0.703495	0.706908	0.741045	0.756251	1	0.629451	0.579531	0.591078	0.737381
Saxioppo_cl1s	0.48634	0.650403	0.506295	0.434112	0.417588	0.412075	0.522065	0.405841	0.327047	0.573	0.78104	0.77863	0.636446	0.603166	0.597633	0.540081	0.453783	0.440282	0.348779	0.580436	0.53654	0.500998	0.468387	0.422022	0.763317	0.623967	0.500961	0.504916	0.790211	0.793646	0.785038	0.776616	0.760928	0.850043	0.718018	0.629451	1	0.857259	0.794106	0.554557
Saxioppo_cl2s	0.459568	0.603712	0.483034	0.426843	0.40991	0.407429	0.506382	0.407102	0.317546	0.56671	0.705711	0.764491	0.599647	0.555882	0.559559	0.503087	0.426133	0.411792	0.328483	0.544898	0.509882	0.477675	0.447817	0.410566	0.701922	0.533101	0.47425	0.460045	0.708846	0.710772	0.70064	0.69846	0.674954	0.768543	0.648048	0.579531	0.857259	1	0.858589	0.502577
Saxioppo_cl3s	0.486396	0.617125	0.499076	0.452447	0.432931	0.438897	0.51864	0.445392	0.355686	0.552615	0.680111	0.751382	0.619165	0.565949	0.557097	0.519991	0.443906	0.427392	0.343649	0.568303	0.539741	0.502382	0.47077	0.447462	0.714565	0.533344	0.505833	0.482122	0.706168	0.70677	0.69962	0.694421	0.669614	0.748153	0.628231	0.591078	0.794106	0.858589	1	0.517938
Trisspic_cl1s	0.635341	0.638359	0.525722	0.470014	0.425806	0.413509	0.451669	0.423936	0.437471	0.371371	0.601374	0.553793	0.701004	0.685079	0.65573	0.681095	0.616533	0.595026	0.557566	0.649967	0.612104	0.579522	0.556074	0.561541	0.685991	0.703084	0.707454	0.682574	0.646269	0.625091	0.627604	0.620519	0.624973	0.644538	0.709223	0.737381	0.554557	0.502577	0.517938	1

## Sheet: cl_all_NOa.results$ests.sd
Arabalpi_cl1s	Ceraarct_cl1s	Ceraarct_cl2s	Ceraarct_cl3s	Ceraarct_cl4s	Ceraarct_cl5s	Cochgroe_cl1s	Cochgroe_cl2s	Cochgroe_cl3s	Descalpi_cl1s	Drabsp._cl1s	Equibore_cl1s	Luzuconf_cl1s	Luzuconf_cl2s	Luzuconf_cl3s	Oxyrdigy_cl1s	Oxyrdigy_cl2s	Oxyrdigy_cl3s	Oxyrdigy_cl4s	Poaalpi_cl1s	Poaalpi_cl2s	Poaalpi_cl3s	Poaalpi_cl4s	Poaalpi_cl5s	Polyvivi_cl1s	Polyvivi_cl2s	Ranupygm_cl1s	Ranusulp_cl1s	Salipola_cl1s	Salipola_cl2s	Salipola_cl3s	Salipola_cl4s	Salipola_cl5s	Saxicaes_cl1s	Saxicern_cl1s	Saxiniva_cl1s	Saxioppo_cl1s	Saxioppo_cl2s	Saxioppo_cl3s	Trisspic_cl1s
Arabalpi_cl1s	0	0.181978	0.126647	0.141124	0.15163	0.16618	0.195617	0.186423	0.216825	0.220699	0.256462	0.240087	0.222983	0.202558	0.207684	0.112052	0.101488	0.103454	0.143013	0.157822	0.117064	0.100986	0.0995168	0.0688062	0.195529	0.195281	0.0463213	0.0790092	0.224252	0.234824	0.234947	0.244203	0.235467	0.212605	0.155604	0.166328	0.250541	0.269804	0.270642	0.144584
Ceraarct_cl1s	0.181978	0	0.093242	0.0951762	0.106504	0.120999	0.124747	0.122469	0.170264	0.172714	0.160167	0.157585	0.111748	0.12721	0.138986	0.101022	0.121395	0.120671	0.194273	0.0386138	0.0752813	0.0917032	0.0937762	0.113726	0.0806846	0.130643	0.131073	0.145406	0.114977	0.136802	0.137486	0.149855	0.1473	0.0976071	0.0786583	0.116106	0.148562	0.206258	0.178688	0.159539
Ceraarct_cl2s	0.126647	0.093242	0	0.0185115	0.0442094	0.0694748	0.0957115	0.0815798	0.144835	0.183601	0.232374	0.222042	0.162549	0.172769	0.176998	0.136232	0.150014	0.146902	0.194821	0.0856916	0.0416723	0.0409716	0.0399622	0.0731258	0.15509	0.167885	0.115782	0.152947	0.188691	0.207606	0.207893	0.21513	0.220083	0.171266	0.109147	0.141661	0.21576	0.251335	0.213904	0.149759
Ceraarct_cl3s	0.141124	0.0951762	0.0185115	0	0.0262477	0.0497988	0.0698772	0.0655466	0.118114	0.172409	0.218585	0.225654	0.185389	0.195253	0.198083	0.152005	0.162681	0.164228	0.201194	0.104913	0.0665306	0.0563241	0.0566319	0.0891124	0.172905	0.171136	0.126185	0.170306	0.181625	0.1992	0.199555	0.20672	0.209353	0.163331	0.116562	0.165859	0.201292	0.24064	0.211475	0.146123
Ceraarct_cl4s	0.15163	0.106504	0.0442094	0.0262477	0	0.0265221	0.0509155	0.0455233	0.106561	0.168919	0.226447	0.235892	0.193425	0.203084	0.212438	0.180384	0.189083	0.190815	0.208046	0.12305	0.09527	0.0857585	0.0806634	0.101591	0.183222	0.189199	0.150627	0.184021	0.190183	0.207397	0.207566	0.213394	0.218664	0.178246	0.13023	0.183379	0.207805	0.245308	0.209612	0.16259
Ceraarct_cl5s	0.16618	0.120999	0.0694748	0.0497988	0.0265221	0	0.0411195	0.0407375	0.0930013	0.175177	0.222212	0.223013	0.188723	0.194434	0.203916	0.204722	0.211916	0.213904	0.225118	0.137914	0.111084	0.10472	0.100366	0.124541	0.181948	0.198506	0.158493	0.185602	0.190382	0.202575	0.203899	0.209512	0.219069	0.169354	0.124825	0.183222	0.194086	0.231469	0.212518	0.160579
Cochgroe_cl1s	0.195617	0.124747	0.0957115	0.0698772	0.0509155	0.0411195	0	0.0474036	0.0977539	0.145109	0.210051	0.191661	0.167992	0.177766	0.198732	0.229049	0.23449	0.23331	0.236583	0.142203	0.137406	0.134543	0.128989	0.143778	0.148808	0.215858	0.184021	0.212702	0.175139	0.186141	0.188204	0.193359	0.213144	0.158816	0.137614	0.173223	0.178363	0.21504	0.167218	0.196551
Cochgroe_cl2s	0.186423	0.122469	0.0815798	0.0655466	0.0455233	0.0407375	0.0474036	0	0.0710846	0.167992	0.228568	0.245548	0.2245	0.230862	0.244234	0.218552	0.231903	0.22794	0.248395	0.150535	0.127907	0.123379	0.12136	0.15221	0.195951	0.2101	0.172749	0.207236	0.211412	0.225648	0.226246	0.230519	0.238109	0.18125	0.138795	0.196976	0.201655	0.243313	0.233636	0.183903
Cochgroe_cl3s	0.216825	0.170264	0.144835	0.118114	0.106561	0.0930013	0.0977539	0.0710846	0	0.201957	0.251311	0.231911	0.213826	0.178138	0.203641	0.231104	0.249833	0.25029	0.247694	0.178431	0.160514	0.161508	0.161972	0.159906	0.218358	0.215631	0.188025	0.200717	0.222212	0.229432	0.232615	0.243322	0.243705	0.197402	0.196702	0.19408	0.199228	0.231626	0.247955	0.186855
Descalpi_cl1s	0.220699	0.172714	0.183601	0.172409	0.168919	0.175177	0.145109	0.167992	0.201957	0	0.177052	0.116788	0.232581	0.250417	0.247181	0.219606	0.200942	0.203448	0.20926	0.195649	0.197302	0.192383	0.184798	0.200736	0.186855	0.214256	0.210416	0.203732	0.159733	0.150876	0.155702	0.158063	0.175623	0.16846	0.160939	0.252998	0.139843	0.163051	0.171813	0.201894
Drabsp._cl1s	0.256462	0.160167	0.232374	0.218585	0.226447	0.222212	0.210051	0.228568	0.251311	0.177052	0	0.138221	0.117188	0.128634	0.130809	0.181651	0.231917	0.231658	0.257279	0.169879	0.204833	0.229133	0.234996	0.249897	0.0538489	0.12545	0.22179	0.220344	0.0468579	0.0519419	0.0508611	0.0581457	0.0483048	0.0883537	0.145893	0.123466	0.120275	0.187173	0.191038	0.137828
Equibore_cl1s	0.240087	0.157585	0.222042	0.225654	0.235892	0.223013	0.191661	0.245548	0.231911	0.116788	0.138221	0	0.181771	0.199811	0.172879	0.201534	0.251813	0.245489	0.252996	0.187517	0.21391	0.237353	0.242343	0.261209	0.086092	0.198767	0.244611	0.231615	0.0941338	0.0885166	0.0901651	0.0850526	0.107021	0.10252	0.147003	0.191991	0.0730427	0.0732156	0.0771033	0.232013
Luzuconf_cl1s	0.222983	0.111748	0.162549	0.185389	0.193425	0.188723	0.167992	0.2245	0.213826	0.232581	0.117188	0.181771	0	0.0342074	0.0795256	0.111524	0.146238	0.156839	0.244267	0.127998	0.138672	0.144127	0.148038	0.17404	0.103473	0.102953	0.191502	0.217761	0.109914	0.122038	0.120914	0.123681	0.10651	0.132674	0.102261	0.0813521	0.218362	0.235189	0.218648	0.0917039
Luzuconf_cl2s	0.202558	0.12721	0.172769	0.195253	0.203084	0.194434	0.177766	0.230862	0.178138	0.250417	0.128634	0.199811	0.0342074	0	0.0689795	0.0983156	0.124483	0.13656	0.204304	0.143734	0.146194	0.146134	0.148565	0.157651	0.122884	0.0820621	0.155117	0.184463	0.127898	0.134885	0.133964	0.132606	0.121879	0.148286	0.101181	0.0605082	0.224222	0.226532	0.205808	0.0691539
Luzuconf_cl3s	0.207684	0.138986	0.176998	0.198083	0.212438	0.203916	0.198732	0.244234	0.203641	0.247181	0.130809	0.172879	0.0795256	0.0689795	0	0.136647	0.162062	0.176897	0.233482	0.151878	0.153566	0.151417	0.15661	0.173723	0.126463	0.0904911	0.178544	0.179384	0.118968	0.12823	0.126639	0.124811	0.120063	0.148607	0.10513	0.0825663	0.218406	0.238519	0.208775	0.135224
Oxyrdigy_cl1s	0.112052	0.101022	0.136232	0.152005	0.180384	0.204722	0.229049	0.218552	0.231104	0.219606	0.181651	0.201534	0.111524	0.0983156	0.136647	0	0.0548665	0.0694432	0.15855	0.0910602	0.0948157	0.0960221	0.101176	0.0996202	0.114004	0.139781	0.0966267	0.149522	0.149238	0.166369	0.166463	0.177075	0.172163	0.12334	0.0837095	0.128817	0.179015	0.232765	0.20376	0.14644
Oxyrdigy_cl2s	0.101488	0.121395	0.150014	0.162681	0.189083	0.211916	0.23449	0.231903	0.249833	0.200942	0.231917	0.251813	0.146238	0.124483	0.162062	0.0548665	0	0.0167799	0.112662	0.122546	0.0972921	0.101057	0.108375	0.0861312	0.16296	0.159608	0.0885652	0.162188	0.197023	0.212982	0.214029	0.226447	0.215504	0.171633	0.0987719	0.139438	0.220054	0.262766	0.236864	0.145966
Oxyrdigy_cl3s	0.103454	0.120671	0.146902	0.164228	0.190815	0.213904	0.23331	0.22794	0.25029	0.203448	0.231658	0.245489	0.156839	0.13656	0.176897	0.0694432	0.0167799	0	0.097849	0.120373	0.0960292	0.0988648	0.105495	0.0860963	0.166673	0.164096	0.0968886	0.16738	0.198111	0.214195	0.214957	0.22871	0.216632	0.170614	0.110061	0.149208	0.225001	0.265537	0.238124	0.143147
Oxyrdigy_cl4s	0.143013	0.194273	0.194821	0.201194	0.208046	0.225118	0.236583	0.248395	0.247694	0.20926	0.257279	0.252996	0.244267	0.204304	0.233482	0.15855	0.112662	0.097849	0	0.210747	0.196994	0.18854	0.179345	0.149672	0.191787	0.161535	0.143379	0.169362	0.231911	0.244151	0.244928	0.254168	0.250812	0.194248	0.151596	0.202893	0.222211	0.261838	0.246869	0.153737
Poaalpi_cl1s	0.157822	0.0386138	0.0856916	0.104913	0.12305	0.137914	0.142203	0.150535	0.178431	0.195649	0.169879	0.187517	0.127998	0.143734	0.151878	0.0910602	0.122546	0.120373	0.210747	0	0.0737919	0.0858752	0.0878935	0.118149	0.112101	0.138436	0.121721	0.156842	0.143115	0.162882	0.164416	0.176446	0.171737	0.116385	0.0821191	0.122994	0.174689	0.230505	0.205255	0.132284
Poaalpi_cl2s	0.117064	0.0752813	0.0416723	0.0665306	0.09527	0.111084	0.137406	0.127907	0.160514	0.197302	0.204833	0.21391	0.138672	0.146194	0.153566	0.0948157	0.0972921	0.0960292	0.196994	0.0737919	0	0.0197026	0.0276207	0.0626424	0.145428	0.153552	0.0933067	0.139824	0.177776	0.197113	0.199073	0.210063	0.206499	0.135612	0.077092	0.132209	0.182284	0.237107	0.218035	0.130619
Poaalpi_cl3s	0.100986	0.0917032	0.0409716	0.0563241	0.0857585	0.10472	0.134543	0.123379	0.161508	0.192383	0.229133	0.237353	0.144127	0.146134	0.151417	0.0960221	0.101057	0.0988648	0.18854	0.0858752	0.0197026	0	0.0150469	0.052625	0.165075	0.161493	0.0832896	0.126135	0.197513	0.217226	0.219389	0.23082	0.225369	0.1562	0.0825159	0.133339	0.197778	0.249049	0.233354	0.130722
Poaalpi_cl4s	0.0995168	0.0937762	0.0399622	0.0566319	0.0806634	0.100366	0.128989	0.12136	0.161972	0.184798	0.234996	0.242343	0.148038	0.148565	0.15661	0.101176	0.108375	0.105495	0.179345	0.0878935	0.0276207	0.0150469	0	0.0526837	0.172775	0.167472	0.0750304	0.124608	0.20611	0.224856	0.226837	0.238708	0.231063	0.162113	0.0889814	0.140345	0.202704	0.248917	0.231208	0.130276
Poaalpi_cl5s	0.0688062	0.113726	0.0731258	0.0891124	0.101591	0.124541	0.143778	0.15221	0.159906	0.200736	0.249897	0.261209	0.17404	0.157651	0.173723	0.0996202	0.0861312	0.0860963	0.149672	0.118149	0.0626424	0.052625	0.0526837	0	0.19516	0.166388	0.0528194	0.112702	0.227623	0.245778	0.248072	0.255154	0.250455	0.173074	0.0927648	0.145319	0.21119	0.251023	0.26231	0.118147
Polyvivi_cl1s	0.195529	0.0806846	0.15509	0.172905	0.183222	0.181948	0.148808	0.195951	0.218358	0.186855	0.0538489	0.086092	0.103473	0.122884	0.126463	0.114004	0.16296	0.166673	0.191787	0.112101	0.145428	0.165075	0.172775	0.19516	0	0.103166	0.183199	0.18006	0.0511899	0.0530625	0.0572284	0.069396	0.0694313	0.0553184	0.0919168	0.132525	0.0858292	0.123146	0.109448	0.169213
Polyvivi_cl2s	0.195281	0.130643	0.167885	0.171136	0.189199	0.198506	0.215858	0.2101	0.215631	0.214256	0.12545	0.198767	0.102953	0.0820621	0.0904911	0.139781	0.159608	0.164096	0.161535	0.138436	0.153552	0.161493	0.167472	0.166388	0.103166	0	0.169342	0.172787	0.127911	0.137271	0.139291	0.156117	0.131512	0.109799	0.129082	0.108818	0.147387	0.207085	0.192153	0.169788
Ranupygm_cl1s	0.0463213	0.131073	0.115782	0.126185	0.150627	0.158493	0.184021	0.172749	0.188025	0.210416	0.22179	0.244611	0.191502	0.155117	0.178544	0.0966267	0.0885652	0.0968886	0.143379	0.121721	0.0933067	0.0832896	0.0750304	0.0528194	0.183199	0.169342	0	0.071724	0.208455	0.225266	0.228749	0.237038	0.228029	0.163652	0.125325	0.140548	0.199095	0.222794	0.224762	0.144685
Ranusulp_cl1s	0.0790092	0.145406	0.152947	0.170306	0.184021	0.185602	0.212702	0.207236	0.200717	0.203732	0.220344	0.231615	0.217761	0.184463	0.179384	0.149522	0.162188	0.16738	0.169362	0.156842	0.139824	0.126135	0.124608	0.112702	0.18006	0.172787	0.071724	0	0.199821	0.215937	0.218164	0.229481	0.220476	0.156022	0.130506	0.145812	0.190949	0.224182	0.22879	0.150332
Salipola_cl1s	0.224252	0.114977	0.188691	0.181625	0.190183	0.190382	0.175139	0.211412	0.222212	0.159733	0.0468579	0.0941338	0.109914	0.127898	0.118968	0.149238	0.197023	0.198111	0.231911	0.143115	0.177776	0.197513	0.20611	0.227623	0.0511899	0.127911	0.208455	0.199821	0	0.0190454	0.0232745	0.0330461	0.0397916	0.0546226	0.103786	0.128914	0.0860772	0.134239	0.123744	0.172128
Salipola_cl2s	0.234824	0.136802	0.207606	0.1992	0.207397	0.202575	0.186141	0.225648	0.229432	0.150876	0.0519419	0.0885166	0.122038	0.134885	0.12823	0.166369	0.212982	0.214195	0.244151	0.162882	0.197113	0.217226	0.224856	0.245778	0.0530625	0.137271	0.225266	0.215937	0.0190454	0	0.0070036	0.0151585	0.0272171	0.0649124	0.118092	0.138567	0.0902136	0.131761	0.125439	0.170611
Salipola_cl3s	0.234947	0.137486	0.207893	0.199555	0.207566	0.203899	0.188204	0.226246	0.232615	0.155702	0.0508611	0.0901651	0.120914	0.133964	0.126639	0.166463	0.214029	0.214957	0.244928	0.164416	0.199073	0.219389	0.226837	0.248072	0.0572284	0.139291	0.228749	0.218164	0.0232745	0.0070036	0	0.0118137	0.0240317	0.068825	0.116323	0.138454	0.0931601	0.133491	0.130234	0.167971
Salipola_cl4s	0.244203	0.149855	0.21513	0.20672	0.213394	0.209512	0.193359	0.230519	0.243322	0.158063	0.0581457	0.0850526	0.123681	0.132606	0.124811	0.177075	0.226447	0.22871	0.254168	0.176446	0.210063	0.23082	0.238708	0.255154	0.069396	0.156117	0.237038	0.229481	0.0330461	0.0151585	0.0118137	0	0.0215179	0.0673841	0.12202	0.147916	0.0898494	0.129404	0.128495	0.169247
Salipola_cl5s	0.235467	0.1473	0.220083	0.209353	0.218664	0.219069	0.213144	0.238109	0.243705	0.175623	0.0483048	0.107021	0.10651	0.121879	0.120063	0.172163	0.215504	0.216632	0.250812	0.171737	0.206499	0.225369	0.231063	0.250455	0.0694313	0.131512	0.228029	0.220476	0.0397916	0.0272171	0.0240317	0.0215179	0	0.0798523	0.121401	0.13354	0.107476	0.151378	0.147013	0.155343
Saxicaes_cl1s	0.212605	0.0976071	0.171266	0.163331	0.178246	0.169354	0.158816	0.18125	0.197402	0.16846	0.0883537	0.10252	0.132674	0.148286	0.148607	0.12334	0.171633	0.170614	0.194248	0.116385	0.135612	0.1562	0.162113	0.173074	0.0553184	0.109799	0.163652	0.156022	0.0546226	0.0649124	0.068825	0.0673841	0.0798523	0	0.0834273	0.136551	0.0696448	0.145208	0.127574	0.192917
Saxicern_cl1s	0.155604	0.0786583	0.109147	0.116562	0.13023	0.124825	0.137614	0.138795	0.196702	0.160939	0.145893	0.147003	0.102261	0.101181	0.10513	0.0837095	0.0987719	0.110061	0.151596	0.0821191	0.077092	0.0825159	0.0889814	0.0927648	0.0919168	0.129082	0.125325	0.130506	0.103786	0.118092	0.116323	0.12202	0.121401	0.0834273	0	0.104562	0.149368	0.192126	0.149355	0.157816
Saxiniva_cl1s	0.166328	0.116106	0.141661	0.165859	0.183379	0.183222	0.173223	0.196976	0.19408	0.252998	0.123466	0.191991	0.0813521	0.0605082	0.0825663	0.128817	0.139438	0.149208	0.202893	0.122994	0.132209	0.133339	0.140345	0.145319	0.132525	0.108818	0.140548	0.145812	0.128914	0.138567	0.138454	0.147916	0.13354	0.136551	0.104562	0	0.199195	0.225577	0.215298	0.117566
Saxioppo_cl1s	0.250541	0.148562	0.21576	0.201292	0.207805	0.194086	0.178363	0.201655	0.199228	0.139843	0.120275	0.0730427	0.218362	0.224222	0.218406	0.179015	0.220054	0.225001	0.222211	0.174689	0.182284	0.197778	0.202704	0.21119	0.0858292	0.147387	0.199095	0.190949	0.0860772	0.0902136	0.0931601	0.0898494	0.107476	0.0696448	0.149368	0.199195	0	0.0754145	0.0894669	0.239219
Saxioppo_cl2s	0.269804	0.206258	0.251335	0.24064	0.245308	0.231469	0.21504	0.243313	0.231626	0.163051	0.187173	0.0732156	0.235189	0.226532	0.238519	0.232765	0.262766	0.265537	0.261838	0.230505	0.237107	0.249049	0.248917	0.251023	0.123146	0.207085	0.222794	0.224182	0.134239	0.131761	0.133491	0.129404	0.151378	0.145208	0.192126	0.225577	0.0754145	0	0.060767	0.256294
Saxioppo_cl3s	0.270642	0.178688	0.213904	0.211475	0.209612	0.212518	0.167218	0.233636	0.247955	0.171813	0.191038	0.0771033	0.218648	0.205808	0.208775	0.20376	0.236864	0.238124	0.246869	0.205255	0.218035	0.233354	0.231208	0.26231	0.109448	0.192153	0.224762	0.22879	0.123744	0.125439	0.130234	0.128495	0.147013	0.127574	0.149355	0.215298	0.0894669	0.060767	0	0.227769
Trisspic_cl1s	0.144584	0.159539	0.149759	0.146123	0.16259	0.160579	0.196551	0.183903	0.186855	0.201894	0.137828	0.232013	0.0917039	0.0691539	0.135224	0.14644	0.145966	0.143147	0.153737	0.132284	0.130619	0.130722	0.130276	0.118147	0.169213	0.169788	0.144685	0.150332	0.172128	0.170611	0.167971	0.169247	0.155343	0.192917	0.157816	0.117566	0.239219	0.256294	0.227769	0

## Sheet: cl_all_NOa.results$overall.p
Arabalpi_cl1s	Ceraarct_cl1s	Ceraarct_cl2s	Ceraarct_cl3s	Ceraarct_cl4s	Ceraarct_cl5s	Cochgroe_cl1s	Cochgroe_cl2s	Cochgroe_cl3s	Descalpi_cl1s	Drabsp._cl1s	Equibore_cl1s	Luzuconf_cl1s	Luzuconf_cl2s	Luzuconf_cl3s	Oxyrdigy_cl1s	Oxyrdigy_cl2s	Oxyrdigy_cl3s	Oxyrdigy_cl4s	Poaalpi_cl1s	Poaalpi_cl2s	Poaalpi_cl3s	Poaalpi_cl4s	Poaalpi_cl5s	Polyvivi_cl1s	Polyvivi_cl2s	Ranupygm_cl1s	Ranusulp_cl1s	Salipola_cl1s	Salipola_cl2s	Salipola_cl3s	Salipola_cl4s	Salipola_cl5s	Saxicaes_cl1s	Saxicern_cl1s	Saxiniva_cl1s	Saxioppo_cl1s	Saxioppo_cl2s	Saxioppo_cl3s	Trisspic_cl1s
Arabalpi_cl1s	1	0.076	0.071	0.018	0.009	0.016	0.008	0.037	0.143	0.001	0.004	0.01	0.01	0.023	0.035	0.54	0.717	0.646	0.67	0.119	0.227	0.244	0.229	0.55	0.025	0.288	0.97	0.95	0.004	0.002	0.003	0.003	0.002	0.008	0.181	0.224	0.001	0.001	0.01	0.293
Ceraarct_cl1s	0.076	1	0.049	0.001	0.001	0.007	0.026	0.034	0.011	0.02	0.006	0.027	0	0	0.001	0.221	0.04	0.048	0.005	0.987	0.283	0.06	0.017	0.002	0.005	0.109	0.006	0.024	0	0	0	0	0.002	0.004	0.096	0.049	0	0	0.009	0.027
Ceraarct_cl2s	0.071	0.049	1	0.98	0.808	0.842	0.83	0.77	0.116	0.006	0	0	0	0	0	0.069	0.237	0.264	0.025	0.178	0.739	0.946	0.95	0.174	0	0.002	0.005	0.01	0	0	0	0	0	0	0	0.001	0	0	0	0.001
Ceraarct_cl3s	0.018	0.001	0.98	1	1	1	0.87	0.998	0.223	0.003	0	0	0	0	0	0.009	0.092	0.158	0.01	0.018	0.161	0.396	0.607	0.104	0	0	0.001	0.003	0	0	0	0	0	0	0	0	0	0	0	0
Ceraarct_cl4s	0.009	0.001	0.808	1	1	1	0.925	1	0.236	0.006	0	0	0	0	0	0.002	0.035	0.063	0.007	0.007	0.079	0.173	0.32	0.044	0	0	0.001	0.003	0	0	0	0	0	0	0	0	0	0	0	0
Ceraarct_cl5s	0.016	0.007	0.842	1	1	1	0.935	1	0.556	0.004	0	0	0	0	0	0.009	0.083	0.091	0.014	0.03	0.16	0.306	0.524	0.197	0	0	0	0.003	0	0	0	0	0	0	0	0	0	0	0	0
Cochgroe_cl1s	0.008	0.026	0.83	0.87	0.925	0.935	1	0.932	0.106	0.078	0	0.005	0	0	0	0.01	0.039	0.037	0.003	0.023	0.09	0.146	0.168	0.023	0	0.002	0.001	0.002	0	0	0	0	0	0	0	0	0	0	0.002	0.001
Cochgroe_cl2s	0.037	0.034	0.77	0.998	1	1	0.932	1	0.768	0.006	0	0	0	0	0	0.019	0.102	0.144	0.044	0.086	0.261	0.463	0.605	0.323	0	0.001	0.002	0.007	0	0	0	0	0	0	0	0	0	0	0	0
Cochgroe_cl3s	0.143	0.011	0.116	0.223	0.236	0.556	0.106	0.768	1	0.001	0	0	0	0	0	0.022	0.143	0.144	0.115	0.025	0.101	0.223	0.331	0.562	0	0.006	0.067	0.027	0	0.001	0	0	0	0	0	0.001	0	0	0	0.005
Descalpi_cl1s	0.001	0.02	0.006	0.003	0.006	0.004	0.078	0.006	0.001	1	0.013	0.017	0	0	0	0.004	0.002	0.003	0	0.007	0.003	0.002	0.001	0.001	0.002	0.005	0	0	0.002	0.002	0.002	0.002	0.006	0.013	0.028	0.001	0.011	0.024	0.059	0
Drabsp._cl1s	0.004	0.006	0	0	0	0	0	0	0	0.013	1	0.266	0.057	0.033	0.068	0.001	0	0	0	0	0	0	0	0	0.143	0.186	0	0.004	0.403	0.59	0.594	0.71	0.825	0.513	0.113	0.061	0.346	0.106	0.189	0.04
Equibore_cl1s	0.01	0.027	0	0	0	0	0.005	0	0	0.017	0.266	1	0.061	0.066	0.056	0.008	0.003	0.001	0	0.018	0.003	0.001	0	0.002	0.719	0.141	0.006	0.009	0.794	0.794	0.76	0.689	0.541	0.455	0.054	0.077	0.821	0.777	0.847	0.068
Luzuconf_cl1s	0.01	0	0	0	0	0	0	0	0	0	0.057	0.061	1	0.999	0.919	0	0	0	0	0	0	0	0	0	0.03	0.053	0.002	0.016	0.011	0.011	0.024	0.032	0.064	0.004	0.002	0.258	0.001	0.002	0.02	0.264
Luzuconf_cl2s	0.023	0	0	0	0	0	0	0	0	0	0.033	0.066	0.999	1	1	0	0	0	0	0	0	0	0	0	0.039	0.061	0.004	0.025	0.005	0.012	0.009	0.016	0.024	0.005	0	0.344	0.001	0.001	0.008	0.284
Luzuconf_cl3s	0.035	0.001	0	0	0	0	0	0	0	0	0.068	0.056	0.919	1	1	0.001	0	0.001	0	0.001	0	0	0	0	0.057	0.072	0.009	0.035	0.024	0.023	0.023	0.03	0.058	0.011	0.02	0.334	0.009	0.007	0.019	0.257
Oxyrdigy_cl1s	0.54	0.221	0.069	0.009	0.002	0.009	0.01	0.019	0.022	0.004	0.001	0.008	0	0	0.001	1	0.984	0.956	0.242	0.664	0.574	0.421	0.263	0.304	0.005	0.178	0.3	0.217	0	0.001	0	0	0.001	0	0.046	0.108	0	0	0.001	0.175
Oxyrdigy_cl2s	0.717	0.04	0.237	0.092	0.035	0.083	0.039	0.102	0.143	0.002	0	0.003	0	0	0	0.984	1	1	0.784	0.16	0.445	0.626	0.704	0.845	0.001	0.082	0.302	0.227	0.001	0	0	0	0	0	0.008	0.017	0	0	0.001	0.078
Oxyrdigy_cl3s	0.646	0.048	0.264	0.158	0.063	0.091	0.037	0.144	0.144	0.003	0	0.001	0	0	0.001	0.956	1	1	0.818	0.18	0.415	0.56	0.672	0.843	0.002	0.078	0.256	0.172	0	0	0	0	0	0	0.013	0.023	0	0	0	0.067
Oxyrdigy_cl4s	0.67	0.005	0.025	0.01	0.007	0.014	0.003	0.044	0.115	0	0	0	0	0	0	0.242	0.784	0.818	1	0.009	0.056	0.1	0.109	0.493	0	0.041	0.35	0.309	0	0	0	0	0	0	0.004	0.004	0	0	0	0.069
Poaalpi_cl1s	0.119	0.987	0.178	0.018	0.007	0.03	0.023	0.086	0.025	0.007	0	0.018	0	0	0.001	0.664	0.16	0.18	0.009	1	0.986	0.414	0.137	0.022	0.001	0.093	0.024	0.035	0.001	0	0	0	0	0	0.016	0.053	0	0	0.002	0.04
Poaalpi_cl2s	0.227	0.283	0.739	0.161	0.079	0.16	0.09	0.261	0.101	0.003	0	0.003	0	0	0	0.574	0.445	0.415	0.056	0.986	1	1	0.979	0.382	0	0.059	0.089	0.071	0	0	0	0	0	0	0.001	0.019	0	0	0.001	0.012
Poaalpi_cl3s	0.244	0.06	0.946	0.396	0.173	0.306	0.146	0.463	0.223	0.002	0	0.001	0	0	0	0.421	0.626	0.56	0.1	0.414	1	1	1	0.867	0	0.026	0.063	0.069	0	0	0	0	0	0	0	0.003	0	0	0.001	0.004
Poaalpi_cl4s	0.229	0.017	0.95	0.607	0.32	0.524	0.168	0.605	0.331	0.001	0	0	0	0	0	0.263	0.704	0.672	0.109	0.137	0.979	1	1	0.979	0	0.014	0.043	0.043	0	0	0	0	0	0	0	0.001	0	0	0	0.006
Poaalpi_cl5s	0.55	0.002	0.174	0.104	0.044	0.197	0.023	0.323	0.562	0.001	0	0.002	0	0	0	0.304	0.845	0.843	0.493	0.022	0.382	0.867	0.979	1	0	0.013	0.276	0.122	0	0	0	0	0	0	0	0.002	0	0	0	0.006
Polyvivi_cl1s	0.025	0.005	0	0	0	0	0	0	0	0.002	0.143	0.719	0.03	0.039	0.057	0.005	0.001	0.002	0	0.001	0	0	0	0	1	0.641	0.013	0.111	0.567	0.364	0.397	0.406	0.275	0.655	0.111	0.252	0.152	0.049	0.276	0.207
Polyvivi_cl2s	0.288	0.109	0.002	0	0	0	0.002	0.001	0.006	0.005	0.186	0.141	0.053	0.061	0.072	0.178	0.082	0.078	0.041	0.093	0.059	0.026	0.014	0.013	0.641	1	0.263	0.546	0.2	0.129	0.144	0.166	0.183	0.174	0.383	0.429	0.031	0.003	0.022	0.541
Ranupygm_cl1s	0.97	0.006	0.005	0.001	0.001	0	0.001	0.002	0.067	0	0	0.006	0.002	0.004	0.009	0.3	0.302	0.256	0.35	0.024	0.089	0.063	0.043	0.276	0.013	0.263	1	0.984	0	0	0	0.001	0	0.002	0.047	0.203	0	0	0.002	0.433
Ranusulp_cl1s	0.95	0.024	0.01	0.003	0.003	0.003	0.002	0.007	0.027	0	0.004	0.009	0.016	0.025	0.035	0.217	0.227	0.172	0.309	0.035	0.071	0.069	0.043	0.122	0.111	0.546	0.984	1	0.006	0.002	0.005	0.003	0.005	0.016	0.27	0.315	0.003	0.001	0.003	0.476
Salipola_cl1s	0.004	0	0	0	0	0	0	0	0	0.002	0.403	0.794	0.011	0.005	0.024	0	0.001	0	0	0.001	0	0	0	0	0.567	0.2	0	0.006	1	1	1	1	1	0.46	0.007	0.055	0.134	0.028	0.146	0.047
Salipola_cl2s	0.002	0	0	0	0	0	0	0	0.001	0.002	0.59	0.794	0.011	0.012	0.023	0.001	0	0	0	0	0	0	0	0	0.364	0.129	0	0.002	1	1	1	1	1	0.276	0.005	0.029	0.169	0.035	0.175	0.03
Salipola_cl3s	0.003	0	0	0	0	0	0	0	0	0.002	0.594	0.76	0.024	0.009	0.023	0	0	0	0	0	0	0	0	0	0.397	0.144	0	0.005	1	1	1	1	1	0.271	0.005	0.025	0.108	0.026	0.131	0.022
Salipola_cl4s	0.003	0	0	0	0	0	0	0	0	0.002	0.71	0.689	0.032	0.016	0.03	0	0	0	0	0	0	0	0	0	0.406	0.166	0.001	0.003	1	1	1	1	1	0.22	0.002	0.026	0.136	0.034	0.147	0.025
Salipola_cl5s	0.002	0.002	0	0	0	0	0	0	0	0.006	0.825	0.541	0.064	0.024	0.058	0.001	0	0	0	0	0	0	0	0	0.275	0.183	0	0.005	1	1	1	1	1	0.277	0.012	0.063	0.122	0.023	0.117	0.048
Saxicaes_cl1s	0.008	0.004	0	0	0	0	0	0	0	0.013	0.513	0.455	0.004	0.005	0.011	0	0	0	0	0	0	0	0	0	0.655	0.174	0.002	0.016	0.46	0.276	0.271	0.22	0.277	1	0.281	0.077	0.683	0.147	0.371	0.031
Saxicern_cl1s	0.181	0.096	0	0	0	0	0	0	0	0.028	0.113	0.054	0.002	0	0.02	0.046	0.008	0.013	0.004	0.016	0.001	0	0	0	0.111	0.383	0.047	0.27	0.007	0.005	0.005	0.002	0.012	0.281	1	0.263	0.035	0.008	0.042	0.309
Saxiniva_cl1s	0.224	0.049	0.001	0	0	0	0	0	0.001	0.001	0.061	0.077	0.258	0.344	0.334	0.108	0.017	0.023	0.004	0.053	0.019	0.003	0.001	0.002	0.252	0.429	0.203	0.315	0.055	0.029	0.025	0.026	0.063	0.077	0.263	1	0.003	0.002	0.016	0.609
Saxioppo_cl1s	0.001	0	0	0	0	0	0	0	0	0.011	0.346	0.821	0.001	0.001	0.009	0	0	0	0	0	0	0	0	0	0.152	0.031	0	0.003	0.134	0.169	0.108	0.136	0.122	0.683	0.035	0.003	1	0.947	0.801	0.003
Saxioppo_cl2s	0.001	0	0	0	0	0	0	0	0	0.024	0.106	0.777	0.002	0.001	0.007	0	0	0	0	0	0	0	0	0	0.049	0.003	0	0.001	0.028	0.035	0.026	0.034	0.023	0.147	0.008	0.002	0.947	1	0.999	0.001
Saxioppo_cl3s	0.01	0.009	0	0	0	0	0.002	0	0	0.059	0.189	0.847	0.02	0.008	0.019	0.001	0.001	0	0	0.002	0.001	0.001	0	0	0.276	0.022	0.002	0.003	0.146	0.175	0.131	0.147	0.117	0.371	0.042	0.016	0.801	0.999	1	0.013
Trisspic_cl1s	0.293	0.027	0.001	0	0	0	0.001	0	0.005	0	0.04	0.068	0.264	0.284	0.257	0.175	0.078	0.067	0.069	0.04	0.012	0.004	0.006	0.006	0.207	0.541	0.433	0.476	0.047	0.03	0.022	0.025	0.048	0.031	0.309	0.609	0.003	0.001	0.013	1

## Sheet: cl_all_NOa.results$separate.p
Arabalpi_cl1s.D	Ceraarct_cl1s.D	Ceraarct_cl2s.D	Ceraarct_cl3s.D	Ceraarct_cl4s.D	Ceraarct_cl5s.D	Cochgroe_cl1s.D	Cochgroe_cl2s.D	Cochgroe_cl3s.D	Descalpi_cl1s.D	Drabsp._cl1s.D	Equibore_cl1s.D	Luzuconf_cl1s.D	Luzuconf_cl2s.D	Luzuconf_cl3s.D	Oxyrdigy_cl1s.D	Oxyrdigy_cl2s.D	Oxyrdigy_cl3s.D	Oxyrdigy_cl4s.D	Poaalpi_cl1s.D	Poaalpi_cl2s.D	Poaalpi_cl3s.D	Poaalpi_cl4s.D	Poaalpi_cl5s.D	Polyvivi_cl1s.D	Polyvivi_cl2s.D	Ranupygm_cl1s.D	Ranusulp_cl1s.D	Salipola_cl1s.D	Salipola_cl2s.D	Salipola_cl3s.D	Salipola_cl4s.D	Salipola_cl5s.D	Saxicaes_cl1s.D	Saxicern_cl1s.D	Saxiniva_cl1s.D	Saxioppo_cl1s.D	Saxioppo_cl2s.D	Saxioppo_cl3s.D	Trisspic_cl1s.D	Arabalpi_cl1s.Hum	Ceraarct_cl1s.Hum	Ceraarct_cl2s.Hum	Ceraarct_cl3s.Hum	Ceraarct_cl4s.Hum	Ceraarct_cl5s.Hum	Cochgroe_cl1s.Hum	Cochgroe_cl2s.Hum	Cochgroe_cl3s.Hum	Descalpi_cl1s.Hum
Arabalpi_cl1s	1	0.401	0.269	0.192	0.113	0.122	0.09	0.065	0.008	0.108	0.534	0.142	0.776	0.766	0.677	0.705	0.849	0.923	0.123	0.426	0.425	0.433	0.38	0.491	0.74	0.697	0.78	0.847	0.297	0.254	0.333	0.466	0.255	0.34	0.667	0.701	0.319	0.333	0.693	0.54	1	0.814	0.425	0.197	0.178	0.253	0.167	0.227	0.62
Ceraarct_cl1s	0.401	1	0.787	0.468	0.314	0.262	0.137	0.23	0.006	0.035	0.165	0.338	0.479	0.762	0.425	0.023	0.053	0.103	0.002	0.999	0.892	0.628	0.497	0.079	0.918	0.88	0.195	0.279	0.666	0.554	0.701	0.915	0.537	0.192	0.085	0.723	0.198	0.178	0.325	0.119	0.814	1	0.644	0.188	0.147	0.309	0.113	0.279	0.72
Ceraarct_cl2s	0.269	0.787	1	0.942	0.8	0.732	0.493	0.47	0.019	0.048	0.137	0.442	0.385	0.784	0.43	0.006	0.021	0.039	0.002	0.874	0.798	0.483	0.424	0.127	0.489	0.532	0.108	0.115	0.489	0.487	0.553	0.482	0.714	0.238	0.033	0.323	0.228	0.177	0.305	0.063	0.425	0.644	1	0.883	0.78	0.857	0.62	0.748	0.494
Ceraarct_cl3s	0.192	0.468	0.942	1	0.998	0.977	0.692	0.716	0.065	0.024	0.06	0.475	0.199	0.508	0.291	0.005	0.013	0.021	0.003	0.654	0.695	0.515	0.567	0.258	0.34	0.401	0.062	0.097	0.332	0.299	0.358	0.302	0.465	0.088	0.012	0.251	0.077	0.067	0.162	0.049	0.197	0.188	0.883	1	0.999	0.995	0.867	0.984	0.483
Ceraarct_cl4s	0.113	0.314	0.8	0.998	1	0.999	0.904	0.945	0.087	0.033	0.061	0.58	0.13	0.408	0.253	0.001	0.005	0.012	0.002	0.462	0.47	0.387	0.406	0.158	0.262	0.32	0.033	0.07	0.35	0.374	0.374	0.3	0.495	0.131	0.008	0.19	0.087	0.07	0.14	0.036	0.178	0.147	0.78	0.999	1	0.991	0.928	0.955	0.447
Ceraarct_cl5s	0.122	0.262	0.732	0.977	0.999	1	0.79	0.916	0.18	0.027	0.086	0.501	0.177	0.369	0.238	0.004	0.015	0.019	0.004	0.378	0.436	0.353	0.418	0.264	0.186	0.287	0.044	0.058	0.28	0.264	0.269	0.232	0.357	0.127	0.027	0.181	0.107	0.085	0.15	0.035	0.253	0.309	0.857	0.995	0.991	1	0.783	0.974	0.569
Cochgroe_cl1s	0.09	0.137	0.493	0.692	0.904	0.79	1	0.852	0.022	0.065	0.096	0.761	0.151	0.312	0.376	0	0	0.009	0.001	0.245	0.177	0.106	0.108	0.019	0.189	0.235	0.018	0.04	0.411	0.421	0.431	0.265	0.651	0.245	0.027	0.112	0.177	0.178	0.236	0.032	0.167	0.113	0.62	0.867	0.928	0.783	1	0.684	0.194
Cochgroe_cl2s	0.065	0.23	0.47	0.716	0.945	0.916	0.852	1	0.159	0.049	0.096	0.586	0.136	0.275	0.268	0.002	0.003	0.008	0.002	0.307	0.275	0.243	0.312	0.112	0.226	0.264	0.039	0.054	0.356	0.394	0.36	0.325	0.519	0.227	0.031	0.156	0.14	0.113	0.144	0.026	0.227	0.279	0.748	0.984	0.955	0.974	0.684	1	0.778
Cochgroe_cl3s	0.008	0.006	0.019	0.065	0.087	0.18	0.022	0.159	1	0	0.001	0.026	0.002	0.015	0.01	0.001	0.002	0.002	0.002	0.009	0.024	0.03	0.042	0.043	0.002	0.024	0.01	0.01	0.002	0.003	0.001	0.006	0.003	0.001	0.001	0.012	0.001	0.002	0.003	0.002	0.62	0.72	0.494	0.483	0.447	0.569	0.194	0.778	1
Descalpi_cl1s	0.108	0.035	0.048	0.024	0.033	0.027	0.065	0.049	0	1	0.267	0.242	0.099	0.107	0.235	0.009	0.009	0.015	0.002	0.034	0.015	0.007	0.009	0.002	0.072	0.065	0.009	0.029	0.093	0.106	0.094	0.063	0.147	0.188	0.149	0.017	0.332	0.43	0.407	0.033	0.155	0.046	0.065	0.054	0.075	0.071	0.198	0.069	0.042
Drabsp._cl1s	0.534	0.165	0.137	0.06	0.061	0.086	0.096	0.096	0.001	0.267	1	0.242	0.74	0.566	0.607	0.057	0.079	0.121	0.003	0.193	0.075	0.045	0.032	0.004	0.501	0.49	0.043	0.479	0.312	0.381	0.466	0.423	0.506	0.862	0.894	0.283	0.592	0.619	0.875	0.137	0.95	0.772	0.38	0.125	0.117	0.216	0.094	0.19	0.514
Equibore_cl1s	0.142	0.338	0.442	0.475	0.58	0.501	0.761	0.586	0.026	0.242	0.242	1	0.303	0.318	0.441	0.032	0.033	0.036	0.003	0.366	0.253	0.161	0.168	0.095	0.371	0.332	0.06	0.09	0.707	0.756	0.688	0.462	0.791	0.522	0.155	0.196	0.666	0.694	0.582	0.1	0.814	0.681	0.526	0.351	0.281	0.379	0.183	0.451	0.773
Luzuconf_cl1s	0.776	0.479	0.385	0.199	0.13	0.177	0.151	0.136	0.002	0.099	0.74	0.303	1	0.984	0.952	0.035	0.155	0.202	0.003	0.484	0.239	0.116	0.082	0.05	0.647	0.5	0.242	0.254	0.444	0.461	0.561	0.543	0.612	0.633	0.619	0.577	0.513	0.508	0.932	0.187	0.125	0.01	0.002	0.001	0	0.012	0	0.014	0.068
Luzuconf_cl2s	0.766	0.762	0.784	0.508	0.408	0.369	0.312	0.275	0.015	0.107	0.566	0.318	0.984	1	0.952	0.078	0.152	0.227	0.005	0.876	0.647	0.381	0.308	0.205	0.653	0.55	0.307	0.304	0.378	0.437	0.462	0.566	0.629	0.608	0.473	0.622	0.419	0.404	0.746	0.135	0.141	0.011	0.005	0.001	0.002	0.008	0.002	0.015	0.062
Luzuconf_cl3s	0.677	0.425	0.43	0.291	0.253	0.238	0.376	0.268	0.01	0.235	0.607	0.441	0.952	0.952	1	0.045	0.099	0.158	0.005	0.463	0.277	0.158	0.112	0.069	0.495	0.369	0.197	0.201	0.383	0.405	0.44	0.484	0.638	0.621	0.587	0.397	0.493	0.497	0.738	0.138	0.665	0.144	0.052	0.017	0.019	0.026	0.012	0.033	0.155
Oxyrdigy_cl1s	0.705	0.023	0.006	0.005	0.001	0.004	0	0.002	0.001	0.009	0.057	0.032	0.035	0.078	0.045	1	0.976	0.99	0.106	0.023	0.043	0.067	0.055	0.169	0.174	0.381	0.724	0.938	0.017	0.013	0.022	0.063	0.013	0.017	0.041	0.474	0.01	0.011	0.115	0.774	0.81	0.473	0.173	0.072	0.07	0.158	0.032	0.159	0.638
Oxyrdigy_cl2s	0.849	0.053	0.021	0.013	0.005	0.015	0	0.003	0.002	0.009	0.079	0.033	0.155	0.152	0.099	0.976	1	1	0.215	0.045	0.063	0.094	0.072	0.27	0.191	0.312	0.89	0.894	0.028	0.03	0.039	0.082	0.028	0.034	0.12	0.458	0.036	0.053	0.244	0.927	0.912	0.719	0.321	0.199	0.155	0.294	0.069	0.32	0.84
Oxyrdigy_cl3s	0.923	0.103	0.039	0.021	0.012	0.019	0.009	0.008	0.002	0.015	0.121	0.036	0.202	0.227	0.158	0.99	1	1	0.218	0.089	0.11	0.149	0.129	0.368	0.262	0.381	0.868	0.867	0.055	0.044	0.067	0.119	0.037	0.049	0.161	0.453	0.048	0.068	0.286	0.859	0.892	0.711	0.372	0.261	0.191	0.347	0.111	0.393	0.904
Oxyrdigy_cl4s	0.123	0.002	0.002	0.003	0.002	0.004	0.001	0.002	0.002	0.002	0.003	0.003	0.003	0.005	0.005	0.106	0.215	0.218	1	0.003	0.002	0.006	0.006	0.027	0.009	0.013	0.058	0.087	0.003	0.003	0.004	0.003	0.002	0.001	0.007	0.008	0.002	0.004	0.013	0.208	0.246	0.048	0.023	0.018	0.016	0.04	0.01	0.048	0.144
Poaalpi_cl1s	0.426	0.999	0.874	0.654	0.462	0.378	0.245	0.307	0.009	0.034	0.193	0.366	0.484	0.876	0.463	0.023	0.045	0.089	0.003	1	0.988	0.725	0.601	0.113	0.924	0.856	0.184	0.258	0.683	0.638	0.779	0.929	0.629	0.243	0.087	0.688	0.158	0.154	0.324	0.104	0.716	0.987	0.532	0.267	0.209	0.392	0.069	0.35	0.787
Poaalpi_cl2s	0.425	0.892	0.798	0.695	0.47	0.436	0.177	0.275	0.024	0.015	0.075	0.253	0.239	0.647	0.277	0.043	0.063	0.11	0.002	0.988	1	0.997	0.96	0.329	0.683	0.878	0.23	0.29	0.356	0.292	0.418	0.734	0.326	0.067	0.031	0.709	0.048	0.062	0.187	0.098	0.727	0.99	0.563	0.31	0.279	0.413	0.09	0.396	0.859
Poaalpi_cl3s	0.433	0.628	0.483	0.515	0.387	0.353	0.106	0.243	0.03	0.007	0.045	0.161	0.116	0.381	0.158	0.067	0.094	0.149	0.006	0.725	0.997	1	1	0.621	0.577	0.872	0.317	0.389	0.176	0.161	0.232	0.518	0.18	0.035	0.014	0.725	0.016	0.018	0.114	0.097	0.656	0.91	0.62	0.402	0.308	0.472	0.107	0.541	0.914
Poaalpi_cl4s	0.38	0.497	0.424	0.567	0.406	0.418	0.108	0.312	0.042	0.009	0.032	0.168	0.082	0.308	0.112	0.055	0.072	0.129	0.006	0.601	0.96	1	1	0.752	0.517	0.805	0.319	0.351	0.206	0.16	0.217	0.459	0.184	0.015	0.009	0.689	0.011	0.012	0.073	0.108	0.636	0.827	0.528	0.384	0.272	0.551	0.104	0.616	0.941
Poaalpi_cl5s	0.491	0.079	0.127	0.258	0.158	0.264	0.019	0.112	0.043	0.002	0.004	0.095	0.05	0.205	0.069	0.169	0.27	0.368	0.027	0.113	0.329	0.621	0.752	1	0.127	0.32	0.671	0.399	0.034	0.018	0.026	0.064	0.019	0.001	0.003	0.406	0.001	0.003	0.05	0.253	0.839	0.649	0.213	0.125	0.099	0.217	0.031	0.262	0.818
Polyvivi_cl1s	0.74	0.918	0.489	0.34	0.262	0.186	0.189	0.226	0.002	0.072	0.501	0.371	0.647	0.653	0.495	0.174	0.191	0.262	0.009	0.924	0.683	0.577	0.517	0.127	1	0.935	0.259	0.518	0.906	0.833	0.937	0.992	0.781	0.659	0.37	0.833	0.548	0.444	0.611	0.268	0.648	0.08	0.025	0.011	0.008	0.046	0.001	0.076	0.526
Polyvivi_cl2s	0.697	0.88	0.532	0.401	0.32	0.287	0.235	0.264	0.024	0.065	0.49	0.332	0.5	0.55	0.369	0.381	0.312	0.381	0.013	0.856	0.878	0.872	0.805	0.32	0.935	1	0.424	0.731	0.708	0.692	0.807	0.961	0.646	0.619	0.29	0.707	0.373	0.318	0.4	0.226	0.742	0.31	0.142	0.096	0.075	0.131	0.031	0.173	0.618
Ranupygm_cl1s	0.78	0.195	0.108	0.062	0.033	0.044	0.018	0.039	0.01	0.009	0.043	0.06	0.242	0.307	0.197	0.724	0.89	0.868	0.058	0.184	0.23	0.317	0.319	0.671	0.259	0.424	1	0.84	0.063	0.052	0.075	0.152	0.045	0.022	0.061	0.746	0.016	0.033	0.159	0.793	0.574	0.09	0.031	0.009	0.006	0.037	0.004	0.043	0.242
Ranusulp_cl1s	0.847	0.279	0.115	0.097	0.07	0.058	0.04	0.054	0.01	0.029	0.479	0.09	0.254	0.304	0.201	0.938	0.894	0.867	0.087	0.258	0.29	0.389	0.351	0.399	0.518	0.731	0.84	1	0.205	0.202	0.245	0.387	0.17	0.21	0.438	0.747	0.144	0.146	0.321	0.701	0.841	0.335	0.159	0.087	0.07	0.136	0.031	0.127	0.462
Salipola_cl1s	0.297	0.666	0.489	0.332	0.35	0.28	0.411	0.356	0.002	0.093	0.312	0.707	0.444	0.378	0.383	0.017	0.028	0.055	0.003	0.683	0.356	0.176	0.206	0.034	0.906	0.708	0.063	0.205	1	1	1	0.979	0.952	0.625	0.15	0.385	0.653	0.486	0.657	0.14	0.614	0.212	0.058	0.031	0.039	0.129	0.006	0.189	0.743
Salipola_cl2s	0.254	0.554	0.487	0.299	0.374	0.264	0.421	0.394	0.003	0.106	0.381	0.756	0.461	0.437	0.405	0.013	0.03	0.044	0.003	0.638	0.292	0.161	0.16	0.018	0.833	0.692	0.052	0.202	1	1	1	0.954	0.992	0.766	0.161	0.31	0.759	0.587	0.691	0.121	0.558	0.229	0.056	0.04	0.049	0.138	0.01	0.198	0.721
Salipola_cl3s	0.333	0.701	0.553	0.358	0.374	0.269	0.431	0.36	0.001	0.094	0.466	0.688	0.561	0.462	0.44	0.022	0.039	0.067	0.004	0.779	0.418	0.232	0.217	0.026	0.937	0.807	0.075	0.245	1	1	1	0.994	0.978	0.847	0.205	0.429	0.638	0.507	0.647	0.135	0.55	0.265	0.069	0.051	0.046	0.145	0.008	0.204	0.758
Salipola_cl4s	0.466	0.915	0.482	0.302	0.3	0.232	0.265	0.325	0.006	0.063	0.423	0.462	0.543	0.566	0.484	0.063	0.082	0.119	0.003	0.929	0.734	0.518	0.459	0.064	0.992	0.961	0.152	0.387	0.979	0.954	0.994	1	0.891	0.676	0.217	0.632	0.445	0.315	0.508	0.166	0.544	0.178	0.047	0.044	0.048	0.127	0.008	0.233	0.859
Salipola_cl5s	0.255	0.537	0.714	0.465	0.495	0.357	0.651	0.519	0.003	0.147	0.506	0.791	0.612	0.629	0.638	0.013	0.028	0.037	0.002	0.629	0.326	0.18	0.184	0.019	0.781	0.646	0.045	0.17	0.952	0.992	0.978	0.891	1	0.946	0.193	0.282	0.828	0.659	0.684	0.085	0.576	0.513	0.189	0.128	0.138	0.266	0.037	0.318	0.812
Saxicaes_cl1s	0.34	0.192	0.238	0.088	0.131	0.127	0.245	0.227	0.001	0.188	0.862	0.522	0.633	0.608	0.621	0.017	0.034	0.049	0.001	0.243	0.067	0.035	0.015	0.001	0.659	0.619	0.022	0.21	0.625	0.766	0.847	0.676	0.946	1	0.366	0.208	0.918	0.829	0.835	0.081	0.903	0.59	0.244	0.064	0.057	0.105	0.054	0.13	0.407
Saxicern_cl1s	0.667	0.085	0.033	0.012	0.008	0.027	0.027	0.031	0.001	0.149	0.894	0.155	0.619	0.473	0.587	0.041	0.12	0.161	0.007	0.087	0.031	0.014	0.009	0.003	0.37	0.29	0.061	0.438	0.15	0.161	0.205	0.217	0.193	0.366	1	0.305	0.351	0.391	0.799	0.232	0.586	0.044	0.047	0.008	0.019	0.027	0.032	0.034	0.098
Saxiniva_cl1s	0.701	0.723	0.323	0.251	0.19	0.181	0.112	0.156	0.012	0.017	0.283	0.196	0.577	0.622	0.397	0.474	0.458	0.453	0.008	0.688	0.709	0.725	0.689	0.406	0.833	0.707	0.746	0.747	0.385	0.31	0.429	0.632	0.282	0.208	0.305	1	0.166	0.139	0.35	0.427	0.795	0.276	0.085	0.035	0.027	0.083	0.022	0.07	0.347
Saxioppo_cl1s	0.319	0.198	0.228	0.077	0.087	0.107	0.177	0.14	0.001	0.332	0.592	0.666	0.513	0.419	0.493	0.01	0.036	0.048	0.002	0.158	0.048	0.016	0.011	0.001	0.548	0.373	0.016	0.144	0.653	0.759	0.638	0.445	0.828	0.918	0.351	0.166	1	1	0.974	0.125	0.952	0.298	0.282	0.076	0.058	0.13	0.07	0.109	0.273
Saxioppo_cl2s	0.333	0.178	0.177	0.067	0.07	0.085	0.178	0.113	0.002	0.43	0.619	0.694	0.508	0.404	0.497	0.011	0.053	0.068	0.004	0.154	0.062	0.018	0.012	0.003	0.444	0.318	0.033	0.146	0.486	0.587	0.507	0.315	0.659	0.829	0.391	0.139	1	1	0.989	0.146	0.87	0.442	0.457	0.181	0.153	0.23	0.135	0.229	0.327
Saxioppo_cl3s	0.693	0.325	0.305	0.162	0.14	0.15	0.236	0.144	0.003	0.407	0.875	0.582	0.932	0.746	0.738	0.115	0.244	0.286	0.013	0.324	0.187	0.114	0.073	0.05	0.611	0.4	0.159	0.321	0.657	0.691	0.647	0.508	0.684	0.835	0.799	0.35	0.974	0.989	1	0.311	0.964	0.914	0.799	0.471	0.395	0.475	0.374	0.457	0.647
Trisspic_cl1s	0.54	0.119	0.063	0.049	0.036	0.035	0.032	0.026	0.002	0.033	0.137	0.1	0.187	0.135	0.138	0.774	0.927	0.859	0.208	0.104	0.098	0.097	0.108	0.253	0.268	0.226	0.793	0.701	0.14	0.121	0.135	0.166	0.085	0.081	0.232	0.427	0.125	0.146	0.311	1	0.25	0.054	0.019	0.015	0.013	0.022	0.005	0.024	0.113
[truncated: 471 more columns]

## Sheet: cl_all_NOa.results$NOestimates
Arabalpi_cl1s.D	Ceraarct_cl1s.D	Ceraarct_cl2s.D	Ceraarct_cl3s.D	Ceraarct_cl4s.D	Ceraarct_cl5s.D	Cochgroe_cl1s.D	Cochgroe_cl2s.D	Cochgroe_cl3s.D	Descalpi_cl1s.D	Drabsp._cl1s.D	Equibore_cl1s.D	Luzuconf_cl1s.D	Luzuconf_cl2s.D	Luzuconf_cl3s.D	Oxyrdigy_cl1s.D	Oxyrdigy_cl2s.D	Oxyrdigy_cl3s.D	Oxyrdigy_cl4s.D	Poaalpi_cl1s.D	Poaalpi_cl2s.D	Poaalpi_cl3s.D	Poaalpi_cl4s.D	Poaalpi_cl5s.D	Polyvivi_cl1s.D	Polyvivi_cl2s.D	Ranupygm_cl1s.D	Ranusulp_cl1s.D	Salipola_cl1s.D	Salipola_cl2s.D	Salipola_cl3s.D	Salipola_cl4s.D	Salipola_cl5s.D	Saxicaes_cl1s.D	Saxicern_cl1s.D	Saxiniva_cl1s.D	Saxioppo_cl1s.D	Saxioppo_cl2s.D	Saxioppo_cl3s.D	Trisspic_cl1s.D	Arabalpi_cl1s.Hum	Ceraarct_cl1s.Hum	Ceraarct_cl2s.Hum	Ceraarct_cl3s.Hum	Ceraarct_cl4s.Hum	Ceraarct_cl5s.Hum	Cochgroe_cl1s.Hum	Cochgroe_cl2s.Hum	Cochgroe_cl3s.Hum	Descalpi_cl1s.Hum
Arabalpi_cl1s	1	0.749425	0.698797	0.653477	0.595466	0.585648	0.571513	0.499473	0.320459	0.500635	0.75134	0.532564	0.823112	0.804091	0.768321	0.798427	0.830444	0.847691	0.51503	0.748922	0.75069	0.748399	0.731007	0.755678	0.80105	0.766865	0.808509	0.817937	0.707645	0.694931	0.714137	0.746778	0.678758	0.725004	0.789149	0.789694	0.699481	0.690187	0.772518	0.71965	1	0.839611	0.739382	0.645068	0.611563	0.626757	0.61129	0.590349	0.726273
Ceraarct_cl1s	0.749425	1	0.903485	0.852703	0.814743	0.776218	0.781676	0.733862	0.435986	0.524784	0.762637	0.731983	0.845803	0.865095	0.780658	0.71707	0.671072	0.685304	0.383992	0.964382	0.923499	0.886388	0.863886	0.768699	0.912111	0.86822	0.758791	0.713355	0.886492	0.874174	0.891021	0.916349	0.85313	0.8379	0.757377	0.864668	0.801619	0.762386	0.743486	0.640109	0.839611	1	0.884058	0.79733	0.765206	0.76987	0.752117	0.731341	0.80812
Ceraarct_cl2s	0.698797	0.903485	1	0.920577	0.876775	0.852773	0.840155	0.779022	0.487534	0.534525	0.730742	0.750613	0.824326	0.86225	0.776378	0.640114	0.603395	0.618933	0.352769	0.914665	0.900513	0.856983	0.844332	0.763673	0.833994	0.788931	0.695637	0.626778	0.853077	0.852579	0.860047	0.845011	0.868754	0.82074	0.703641	0.783259	0.78928	0.755583	0.727551	0.575131	0.739382	0.884058	1	0.90476	0.872529	0.875509	0.849365	0.833547	0.746796
Ceraarct_cl3s	0.653477	0.852703	0.920577	1	0.939095	0.920752	0.862051	0.828052	0.557561	0.476543	0.679229	0.748904	0.769505	0.812145	0.730687	0.608139	0.565277	0.580808	0.344697	0.877771	0.878316	0.85479	0.855446	0.792484	0.795554	0.749319	0.661961	0.594975	0.822598	0.815709	0.822002	0.809869	0.821117	0.764098	0.655911	0.759292	0.719816	0.681695	0.669437	0.548841	0.645068	0.79733	0.90476	1	0.95913	0.938757	0.884423	0.914778	0.744111
Ceraarct_cl4s	0.595466	0.814743	0.876775	0.939095	1	0.943125	0.893377	0.887019	0.566679	0.483644	0.66936	0.773325	0.734682	0.774135	0.708903	0.559132	0.509782	0.52468	0.313685	0.838451	0.833227	0.8126	0.817064	0.743717	0.763923	0.715739	0.609931	0.554311	0.811135	0.805633	0.810584	0.786884	0.818307	0.760463	0.625355	0.722594	0.707404	0.667608	0.646175	0.508544	0.611563	0.765206	0.872529	0.95913	1	0.937574	0.89822	0.898923	0.718406
Ceraarct_cl5s	0.585648	0.776218	0.852773	0.920752	0.943125	1	0.854087	0.865463	0.603689	0.449517	0.63206	0.728444	0.706863	0.744596	0.679187	0.539083	0.496943	0.51288	0.317968	0.799837	0.80401	0.78345	0.789459	0.747872	0.718189	0.678934	0.596117	0.524684	0.763549	0.754968	0.761202	0.736452	0.766582	0.714532	0.58821	0.689404	0.669601	0.63318	0.623253	0.487209	0.626757	0.76987	0.875509	0.938757	0.937574	1	0.84909	0.911563	0.741585
Cochgroe_cl1s	0.571513	0.781676	0.840155	0.862051	0.893377	0.854087	1	0.857885	0.491272	0.541915	0.69076	0.819915	0.742979	0.761909	0.744577	0.532614	0.483564	0.496627	0.279333	0.807111	0.780265	0.749018	0.748307	0.658576	0.749699	0.692687	0.58186	0.529323	0.823549	0.823899	0.825348	0.783773	0.846233	0.791998	0.642919	0.681457	0.754488	0.71774	0.693474	0.499487	0.61129	0.752117	0.849365	0.884423	0.89822	0.84909	1	0.808705	0.643171
Cochgroe_cl2s	0.499473	0.733862	0.779022	0.828052	0.887019	0.865463	0.857885	1	0.577835	0.46351	0.617409	0.753328	0.6596	0.694029	0.661613	0.477306	0.425219	0.437894	0.257034	0.751219	0.740328	0.727483	0.73783	0.655972	0.696439	0.658266	0.531379	0.493899	0.757206	0.759812	0.758438	0.739085	0.781682	0.715227	0.563493	0.645755	0.665301	0.626332	0.596697	0.444233	0.590349	0.731341	0.833547	0.914778	0.898923	0.911563	0.808705	1	0.795163
Cochgroe_cl3s	0.320459	0.435986	0.487534	0.557561	0.566679	0.603689	0.491272	0.577835	1	0.148072	0.256145	0.377489	0.362527	0.431362	0.370833	0.332566	0.294075	0.305718	0.167035	0.457098	0.503681	0.523965	0.532513	0.531805	0.371261	0.398863	0.399976	0.314056	0.384788	0.379799	0.382865	0.394094	0.395351	0.338297	0.242282	0.431769	0.295838	0.266684	0.261866	0.263984	0.726273	0.80812	0.746796	0.744111	0.718406	0.741585	0.643171	0.795163	1
Descalpi_cl1s	0.500635	0.524784	0.534525	0.476543	0.483644	0.449517	0.541915	0.46351	0.148072	1	0.651381	0.589175	0.586522	0.549468	0.615173	0.382929	0.379741	0.391286	0.180565	0.511788	0.458292	0.41189	0.395088	0.317208	0.551149	0.480476	0.337553	0.400245	0.582983	0.595674	0.588375	0.546797	0.617027	0.652973	0.609182	0.439609	0.697501	0.712874	0.66833	0.404103	0.520908	0.526054	0.556948	0.524395	0.533627	0.490309	0.636016	0.450753	0.368667
Drabsp._cl1s	0.75134	0.762637	0.730742	0.679229	0.66936	0.63206	0.69076	0.617409	0.256145	0.651381	1	0.664108	0.848192	0.799507	0.783891	0.664788	0.633895	0.641471	0.343243	0.766084	0.713529	0.680992	0.662052	0.554093	0.800251	0.749439	0.599449	0.737151	0.783525	0.79308	0.807097	0.795992	0.806589	0.88315	0.883031	0.732404	0.828498	0.810226	0.847433	0.602994	0.876165	0.868336	0.78715	0.691469	0.658988	0.67953	0.656143	0.634884	0.73136
Equibore_cl1s	0.532564	0.731983	0.750613	0.748904	0.773325	0.728444	0.819915	0.753328	0.377489	0.589175	0.664108	1	0.694402	0.68323	0.694871	0.507525	0.458546	0.468861	0.259861	0.738453	0.694016	0.656509	0.657976	0.583893	0.712107	0.650804	0.529447	0.501795	0.812307	0.821583	0.799286	0.749768	0.827994	0.767636	0.630704	0.628533	0.794004	0.785134	0.734589	0.512859	0.790071	0.799638	0.754293	0.699311	0.658757	0.68652	0.612061	0.679485	0.773464
Luzuconf_cl1s	0.823112	0.845803	0.824326	0.769505	0.734682	0.706863	0.742979	0.6596	0.362527	0.586522	0.848192	0.694402	1	0.91985	0.892789	0.676867	0.69343	0.707955	0.376398	0.848036	0.795452	0.755816	0.729507	0.68711	0.845275	0.768978	0.739464	0.691555	0.829721	0.831623	0.843724	0.838798	0.84223	0.862703	0.838984	0.817045	0.824216	0.804508	0.880397	0.64757	0.590166	0.628966	0.545337	0.487952	0.467942	0.486686	0.437885	0.448001	0.527737
Luzuconf_cl2s	0.804091	0.865095	0.86225	0.812145	0.774135	0.744596	0.761909	0.694029	0.431362	0.549468	0.799507	0.68323	0.91985	1	0.88539	0.663008	0.666571	0.684047	0.356957	0.885872	0.846088	0.801995	0.776615	0.729874	0.827118	0.768102	0.735079	0.671737	0.795758	0.799255	0.809172	0.822688	0.823235	0.834868	0.793061	0.808373	0.785947	0.763079	0.81079	0.601003	0.570443	0.546427	0.471362	0.42708	0.41114	0.424845	0.380058	0.39515	0.48849
Luzuconf_cl3s	0.768321	0.780658	0.776378	0.730687	0.708903	0.679187	0.744577	0.661613	0.370833	0.615173	0.783891	0.694871	0.892789	0.88539	1	0.586537	0.600076	0.617278	0.320777	0.78848	0.736914	0.690876	0.66673	0.619425	0.76887	0.693752	0.655793	0.605613	0.760214	0.765753	0.773551	0.773673	0.806112	0.813392	0.79503	0.732273	0.775105	0.758071	0.79597	0.558174	0.760279	0.685732	0.579024	0.492779	0.466092	0.468351	0.472329	0.420001	0.551899
Oxyrdigy_cl1s	0.798427	0.71707	0.640114	0.608139	0.559132	0.539083	0.532614	0.477306	0.332566	0.382929	0.664788	0.507525	0.676867	0.663008	0.586537	1	0.918577	0.922731	0.589823	0.712192	0.722169	0.739409	0.72559	0.758502	0.748391	0.737922	0.842251	0.877627	0.674402	0.663686	0.680727	0.714488	0.631168	0.672696	0.690117	0.797084	0.625692	0.598338	0.638757	0.824942	0.829682	0.838287	0.754454	0.694784	0.661014	0.686594	0.632254	0.650144	0.778607
Oxyrdigy_cl2s	0.830444	0.671072	0.603395	0.565277	0.509782	0.496943	0.483564	0.425219	0.294075	0.379741	0.633895	0.458546	0.69343	0.666571	0.600076	0.918577	1	0.970185	0.625469	0.662724	0.672688	0.688592	0.673307	0.740497	0.709887	0.688317	0.86741	0.849323	0.625172	0.613115	0.630101	0.664538	0.581056	0.62297	0.68038	0.757109	0.604675	0.597942	0.665413	0.862764	0.858976	0.847631	0.763516	0.709734	0.669827	0.698261	0.620697	0.682128	0.826423
Oxyrdigy_cl3s	0.847691	0.685304	0.618933	0.580808	0.52468	0.51288	0.496627	0.437894	0.305718	0.391286	0.641471	0.468861	0.707955	0.684047	0.617278	0.922731	0.970185	1	0.621494	0.677784	0.688541	0.703452	0.687922	0.754922	0.725464	0.702757	0.857008	0.84189	0.638018	0.625479	0.642903	0.678359	0.595102	0.637247	0.685211	0.761667	0.61714	0.609725	0.677245	0.839006	0.849133	0.836803	0.753996	0.71208	0.67329	0.702091	0.616685	0.699151	0.844915
Oxyrdigy_cl4s	0.51503	0.383992	0.352769	0.344697	0.313685	0.317968	0.279333	0.257034	0.167035	0.180565	0.343243	0.259861	0.376398	0.356957	0.320777	0.589823	0.625469	0.621494	1	0.382828	0.391913	0.402406	0.406593	0.49462	0.423696	0.402255	0.52684	0.492915	0.373076	0.357463	0.369098	0.391279	0.328152	0.335562	0.379823	0.417411	0.332653	0.32624	0.362833	0.579443	0.581029	0.542608	0.482353	0.446386	0.423632	0.447319	0.383081	0.435503	0.523735
Poaalpi_cl1s	0.748922	0.964382	0.914665	0.877771	0.838451	0.799837	0.807111	0.751219	0.457098	0.511788	0.766084	0.738453	0.848036	0.885872	0.78848	0.712192	0.662724	0.677784	0.382828	1	0.94649	0.89987	0.877854	0.777092	0.911739	0.863401	0.751785	0.707128	0.890345	0.879916	0.898368	0.922321	0.867337	0.838903	0.755913	0.857859	0.789071	0.74804	0.745906	0.628362	0.804965	0.945361	0.866052	0.810207	0.779422	0.791263	0.721923	0.751818	0.81995
Poaalpi_cl2s	0.75069	0.923499	0.900513	0.878316	0.833227	0.80401	0.780265	0.740328	0.503681	0.458292	0.713529	0.694016	0.795452	0.846088	0.736914	0.722169	0.672688	0.688541	0.391913	0.94649	1	0.952549	0.930794	0.825506	0.868257	0.86644	0.762469	0.715597	0.842559	0.831268	0.849338	0.883521	0.8174	0.78603	0.70707	0.855632	0.735064	0.694126	0.693215	0.61559	0.817323	0.951351	0.866788	0.81661	0.783582	0.786762	0.726833	0.758787	0.842383
Poaalpi_cl3s	0.748399	0.886388	0.856983	0.85479	0.8126	0.78345	0.749018	0.727483	0.523965	0.41189	0.680992	0.656509	0.755816	0.801995	0.690876	0.739409	0.688592	0.703452	0.402406	0.89987	0.952549	1	0.970875	0.85866	0.846841	0.863013	0.782663	0.740053	0.806523	0.797393	0.815197	0.85098	0.778867	0.748831	0.67187	0.859606	0.688928	0.648074	0.652889	0.61972	0.790957	0.91925	0.868544	0.829859	0.79244	0.800249	0.73288	0.786694	0.863262
Poaalpi_cl4s	0.731007	0.863886	0.844332	0.855446	0.817064	0.789459	0.748307	0.73783	0.532513	0.395088	0.662052	0.657976	0.729507	0.776615	0.66673	0.72559	0.673307	0.687922	0.406593	0.877854	0.930794	0.970875	1	0.873484	0.832156	0.84699	0.773525	0.73083	0.803761	0.790309	0.806582	0.838364	0.768989	0.732235	0.646006	0.849519	0.668086	0.626264	0.626597	0.621638	0.784416	0.900678	0.850768	0.815771	0.78	0.808969	0.717005	0.801074	0.876039
Poaalpi_cl5s	0.755678	0.768699	0.763673	0.792484	0.743717	0.747872	0.658576	0.655972	0.531805	0.317208	0.554093	0.583893	0.68711	0.729874	0.619425	0.758502	0.740497	0.754922	0.49462	0.777092	0.825506	0.85866	0.873484	1	0.732894	0.72804	0.835726	0.727633	0.703087	0.682054	0.694388	0.721136	0.653092	0.61595	0.58127	0.792464	0.58659	0.557275	0.582465	0.689511	0.83504	0.86605	0.769927	0.721119	0.685671	0.716148	0.625758	0.695128	0.82598
Polyvivi_cl1s	0.80105	0.912111	0.833994	0.795554	0.763923	0.718189	0.749699	0.696439	0.371261	0.551149	0.800251	0.712107	0.845275	0.827118	0.76887	0.748391	0.709887	0.725464	0.423696	0.911739	0.868257	0.846841	0.832156	0.732894	1	0.880038	0.742886	0.761847	0.899565	0.88929	0.908903	0.938737	0.865319	0.860714	0.791472	0.862709	0.828917	0.787402	0.7886	0.677624	0.778073	0.730198	0.629757	0.58384	0.550624	0.580497	0.486121	0.57643	0.747299
Polyvivi_cl2s	0.766865	0.86822	0.788931	0.749319	0.715739	0.678934	0.692687	0.658266	0.398863	0.480476	0.749439	0.650804	0.768978	0.768102	0.693752	0.737922	0.688317	0.702757	0.402255	0.863401	0.86644	0.863013	0.84699	0.72804	0.880038	1	0.728839	0.781188	0.827017	0.82171	0.842852	0.895382	0.804245	0.807509	0.708677	0.803181	0.742958	0.700841	0.69037	0.612904	0.772633	0.719803	0.628453	0.579284	0.544877	0.575248	0.48301	0.568283	0.732394
Ranupygm_cl1s	0.808509	0.758791	0.695637	0.661961	0.609931	0.596117	0.58186	0.531379	0.399976	0.337553	0.599449	0.529447	0.739464	0.735079	0.655793	0.842251	0.86741	0.857008	0.52684	0.751785	0.762469	0.782663	0.773525	0.835726	0.742886	0.728839	1	0.829317	0.6824	0.665302	0.681515	0.714289	0.635028	0.627044	0.647006	0.83735	0.605537	0.5863	0.634291	0.818271	0.742009	0.68729	0.59183	0.528738	0.497985	0.53801	0.447216	0.49475	0.62808
Ranusulp_cl1s	0.817937	0.713355	0.626778	0.594975	0.554311	0.524684	0.529323	0.493899	0.314056	0.400245	0.737151	0.501795	0.691555	0.671737	0.605613	0.877627	0.849323	0.84189	0.492915	0.707128	0.715597	0.740053	0.73083	0.727633	0.761847	0.781188	0.829317	1	0.676693	0.669883	0.688993	0.734113	0.640873	0.685191	0.738746	0.814617	0.632465	0.605731	0.653177	0.768959	0.803168	0.723328	0.627053	0.560161	0.524635	0.559571	0.475575	0.525749	0.672511
Salipola_cl1s	0.707645	0.886492	0.853077	0.822598	0.811135	0.763549	0.823549	0.757206	0.384788	0.582983	0.783525	0.812307	0.829721	0.795758	0.760214	0.674402	0.625172	0.638018	0.373076	0.890345	0.842559	0.806523	0.803761	0.703087	0.899565	0.827017	0.6824	0.676693	1	0.974739	0.972508	0.930809	0.915565	0.876219	0.761185	0.796559	0.859729	0.817534	0.810284	0.648006	0.784069	0.82277	0.723772	0.691695	0.661391	0.69014	0.592462	0.68231	0.808426
Salipola_cl2s	0.694931	0.874174	0.852579	0.815709	0.805633	0.754968	0.823899	0.759812	0.379799	0.595674	0.79308	0.821583	0.831623	0.799255	0.765753	0.663686	0.613115	0.625479	0.357463	0.879916	0.831268	0.797393	0.790309	0.682054	0.88929	0.82171	0.665302	0.669883	0.974739	1	0.977469	0.925275	0.9334	0.891411	0.763443	0.781483	0.874602	0.831933	0.82027	0.634184	0.768639	0.819445	0.719715	0.688981	0.66284	0.688884	0.590767	0.685644	0.805353
Salipola_cl3s	0.714137	0.891021	0.860047	0.822002	0.810584	0.761202	0.825348	0.758438	0.382865	0.588375	0.807097	0.799286	0.843724	0.809172	0.773551	0.680727	0.630101	0.642903	0.369098	0.898368	0.849338	0.815197	0.806582	0.694388	0.908903	0.842852	0.681515	0.688993	0.972508	0.977469	1	0.946402	0.927086	0.902924	0.774263	0.798433	0.86076	0.818248	0.810107	0.642294	0.770481	0.826332	0.726742	0.695695	0.668778	0.695208	0.597065	0.692152	0.811482
Salipola_cl4s	0.746778	0.916349	0.845011	0.809869	0.786884	0.736452	0.783773	0.739085	0.394094	0.546797	0.795992	0.749768	0.838798	0.822688	0.773673	0.714488	0.664538	0.678359	0.391279	0.922321	0.883521	0.85098	0.838364	0.721136	0.938737	0.895382	0.714289	0.734113	0.930809	0.925275	0.946402	1	0.897586	0.875922	0.771818	0.83347	0.819837	0.777626	0.774661	0.654011	0.758146	0.794254	0.698706	0.674576	0.650269	0.672084	0.576987	0.69072	0.84158
Salipola_cl5s	0.678758	0.85313	0.868754	0.821117	0.818307	0.766582	0.846233	0.781682	0.395351	0.617027	0.806589	0.827994	0.84223	0.823235	0.806112	0.631168	0.581056	0.595102	0.328152	0.867337	0.8174	0.778867	0.768989	0.653092	0.865319	0.804245	0.635028	0.640873	0.915565	0.9334	0.927086	0.897586	1	0.914213	0.754461	0.753852	0.877323	0.835428	0.808213	0.57917	0.763749	0.844801	0.751721	0.721853	0.696221	0.721559	0.623915	0.710393	0.82363
Saxicaes_cl1s	0.725004	0.8379	0.82074	0.764098	0.760463	0.714532	0.791998	0.715227	0.338297	0.652973	0.88315	0.767636	0.862703	0.834868	0.813392	0.672696	0.62297	0.637247	0.335562	0.838903	0.78603	0.748831	0.732235	0.61595	0.860714	0.807509	0.627044	0.685191	0.876219	0.891411	0.902924	0.875922	0.914213	1	0.815253	0.756787	0.910293	0.87148	0.854748	0.595434	0.864194	0.877529	0.813879	0.721551	0.69477	0.688866	0.697243	0.647905	0.730384
Saxicern_cl1s	0.789149	0.757377	0.703641	0.655911	0.625355	0.58821	0.642919	0.563493	0.242282	0.609182	0.883031	0.630704	0.838984	0.793061	0.79503	0.690117	0.68038	0.685211	0.379823	0.755913	0.70707	0.67187	0.646006	0.58127	0.791472	0.708677	0.647006	0.738746	0.761185	0.763443	0.774263	0.771818	0.754461	0.815253	1	0.753754	0.794623	0.778701	0.836575	0.671037	0.759252	0.699334	0.667054	0.582498	0.561563	0.557823	0.606935	0.506241	0.551662
Saxiniva_cl1s	0.789694	0.864668	0.783259	0.759292	0.722594	0.689404	0.681457	0.645755	0.431769	0.439609	0.732404	0.628533	0.817045	0.808373	0.732273	0.797084	0.757109	0.761667	0.417411	0.857859	0.855632	0.859606	0.849519	0.792464	0.862709	0.803181	0.83735	0.814617	0.796559	0.781483	0.798433	0.83347	0.753852	0.756787	0.753754	1	0.712802	0.674871	0.709416	0.727059	0.813049	0.775015	0.670924	0.593517	0.563992	0.593073	0.542835	0.544209	0.671902
Saxioppo_cl1s	0.699481	0.801619	0.78928	0.719816	0.707404	0.669601	0.754488	0.665301	0.295838	0.697501	0.828498	0.794004	0.824216	0.785947	0.775105	0.625692	0.604675	0.61714	0.332653	0.789071	0.735064	0.688928	0.668086	0.58659	0.828917	0.742958	0.605537	0.632465	0.859729	0.874602	0.86076	0.819837	0.877323	0.910293	0.794623	0.712802	1	0.957394	0.906288	0.609602	0.87883	0.805477	0.779482	0.685889	0.654376	0.656553	0.656829	0.617897	0.660208
Saxioppo_cl2s	0.690187	0.762386	0.755583	0.681695	0.667608	0.63318	0.71774	0.626332	0.266684	0.712874	0.810226	0.785134	0.804508	0.763079	0.758071	0.598338	0.597942	0.609725	0.32624	0.74804	0.694126	0.648074	0.626264	0.557275	0.787402	0.700841	0.5863	0.605731	0.817534	0.831933	0.818248	0.777626	0.835428	0.87148	0.778701	0.674871	0.957394	1	0.916939	0.608247	0.845786	0.811468	0.803567	0.724895	0.690822	0.696179	0.689542	0.665398	0.669974
Saxioppo_cl3s	0.772518	0.743486	0.727551	0.669437	0.646175	0.623253	0.693474	0.596697	0.261866	0.66833	0.847433	0.734589	0.880397	0.81079	0.79597	0.638757	0.665413	0.677245	0.362833	0.745906	0.693215	0.652889	0.626597	0.582465	0.7886	0.69037	0.634291	0.653177	0.810284	0.82027	0.810107	0.774661	0.808213	0.854748	0.836575	0.709416	0.906288	0.916939	1	0.654405	0.884376	0.87228	0.839086	0.749468	0.714236	0.723594	0.712554	0.697227	0.734251
Trisspic_cl1s	0.71965	0.640109	0.575131	0.548841	0.508544	0.487209	0.499487	0.444233	0.263984	0.404103	0.602994	0.512859	0.64757	0.601003	0.558174	0.824942	0.862764	0.839006	0.579443	0.628362	0.61559	0.61972	0.621638	0.689511	0.677624	0.612904	0.818271	0.768959	0.648006	0.634184	0.642294	0.654011	0.57917	0.595434	0.671037	0.727059	0.609602	0.608247	0.654405	1	0.583215	0.542075	0.450262	0.39181	0.364336	0.405319	0.315672	0.362372	0.487744
[truncated: 471 more columns]

## Sheet: cl_all_NOa.results$overall.clus
x
1	0

## Sheet: cl_all_NOa.results$overall.diff
x
1	1

## Sheet: cl_all_NOa.results$separate.clu
x	p
clus.dim Con	0.007
clus.dim D	0.105
clus.dim Hum	0.007
clus.dim Loc	0.003
clus.dim mgK.1000g	0.07
clus.dim mgNH4.1000g	0.003
clus.dim mgNO3.1000g	0.014
clus.dim mgPO4.1000g	0
clus.dim pH.1.14.	0.013
clus.dim s.C	0.001
clus.dim s.N	0
clus.dim sd13C29	0.001
clus.dim sd15N	0

## Sheet: cl_all_NOa.results$separate.dif
x	p
diff.dim Con	0.993
diff.dim D	0.895
diff.dim Hum	0.993
diff.dim Loc	0.997
diff.dim mgK.1000g	0.93
diff.dim mgNH4.1000g	0.997
diff.dim mgNO3.1000g	0.986
diff.dim mgPO4.1000g	1
diff.dim pH.1.14.	0.987
diff.dim s.C	0.999
diff.dim s.N	1
diff.dim sd13C29	0.999
diff.dim sd15N	1
